# Supplementary material for: Clitoria ternatea L. (Butterfly Pea) Flower Against Endometrial Pain: Integrating Preliminary In Vivo and In Vitro Experimentations Supported by Network Pharmacology, Molecular Docking, and Molecular Dynamics Simulation Studies
Source: Life (Basel). 2024 Nov 13;14(11):1473. doi: 10.3390/life14111473 (PMC11595475; doi:10.3390/life14111473)
Supplement: Supplementary file 1 [file life-14-01473-s001.zip]

Archive with 1 entries (1 files):
- life-3205073-supplementary.xlsx
