# Supplementary material for: Clitoria ternatea L. (Butterfly Pea) Flower Against Endometrial Pain: Integrating Preliminary In Vivo and In Vitro Experimentations Supported by Network Pharmacology, Molecular Docking, and Molecular Dynamics Simulation Studies
Source: Life (Basel). 2024 Nov 13;14(11):1473. doi: 10.3390/life14111473 (PMC11595475; doi:10.3390/life14111473)
Supplement: Supplementary file 1 [file life-14-01473-s001.zip › life-3205073-supplementary.xlsx]

## Sheet: Title Page
Supplementary file
Clitoria ternatea L. (Butterfly Pea) Flower Against Endometrial Pain: Integrating Preliminary In Vivo and In Vitro Experimentations Supported by Network Pharmacology, Molecular Docking, and Molecular Dynamics Simulation Studies
Najneen Ahmed1*†, Nazifa Tabassum1†, Parisa Tamannur Rashid1, Basrat Jahan Deea1, Fahmida Tasnim Richi2, Anshuman Chandra3, Shilpi Agarwal3, Saima Mollick4, Kaushik Zaman Dipto1 , Sadia Afrin Mim1, and Safaet Alam2,5 *
1 Department of Pharmacy, East West University, Dhaka, Bangladesh; nna@ewubd.edu (Najneen Ahmed), nazifa.tabassum@ewubd.edu (Nazifa Tabassum), parisa.rashid@ewubd.edu (Parisa Tamannur Rashid), basrat.deea@ewubd.edu (Basrat Jahan Deea), 2020-1-70-005@std.ewubd.edu (Sadia Afrin Mim), 2019-1-70-026@std.ewubd.edu (Kaushik Zaman Dipto)
2 Department of Pharmaceutical Chemistry, Faculty of Pharmacy, University of Dhaka, Dhaka 1000, Bangladesh; tasnim.fahmida.du@gmail.com (Fahmida Tasnim Richi), safaetalam.du@gmail.com (Safaet Alam)
3 School of Physical Sciences, Jawaharlal Nehru University, New Delhi, India 110067; anshuman2022@jnu.ac.in (Anshuman Chandra), shilpiagarwal@mail.jnu.ac.in (Shilpi Agarwal)
4 Pharmaceutical Research Division, BCSIR Dhaka Laboratories, Bangladesh Council of Scientific and Industrial Research (BCSIR), Dhaka 1205, Bangladesh; rsaimamollick@gmail.com (Saima Mollick)
5 Chemical Research Division, BCSIR Dhaka Laboratories, Bangladesh Council of Scientific and Industrial Research (BCSIR), Dhaka 1205, Bangladesh; safaetalam.du@gmail.com (Safaet Alam)
* Correspondence: nna@ewubd.edu (Najneen Ahmed) and safaetalam.du@gmail.com (Safaet Alam)
† These authors contributed equally

## Sheet: S1
Table S1. Identifiers of the 59 compounds identified to be present in C. ternatea flower
Chemical Name	Pubchem ID	SMILES	GI absorption	bioaviability score	Lipinski Rule	REF.
Ternatin A2	273057538	OC[C@@H]1O[C@H](Oc2ccc(cc2)/C=CC(=O)OC[C@@H]2O[C@H](Oc3ccc(cc3)/C=CC(=O)OC[C@H]3O[C@H](Oc4cc(cc(c4O)O[C@H]4O[C@@H](COC(=O)/C=Cc5ccc(cc5)O[C@H]5O[C@@H](CO)[C@@H]([C@@H]([C@H]5O)O)O)[C@@H]([C@@H]([C@H]4O)O)O)c4[o+]c5cc(O)cc(c5cc4O[C@H]4O[C@@H](COC(=O)CC(=O)O)[C@@H]([C@@H]([C@H]4O)O)O)O)[C@@H]([C@@H]([C@@H]3O)O)O)[C@@H]([C@H]([C@H]2O)O)O)[C@@H]([C@H]([C@H]1O)O)O
Ternatin D1	273057540	O=C(OC[C@H]1O[C@@H](Oc2cc(cc(c2O)O[C@@H]2O[C@H](COC(=O)/C=C/c3ccc(cc3)O[C@@H]3O[C@H](C/[O+]=C(/C=Cc4ccc(cc4)O)O)[C@H]([C@@H]([C@H]3O)O)O)[C@H]([C@@H]([C@H]2O)O)O)c2oc3-c(cc2O[C@@H]2O[C@H](COC(=O)CC(=O)O)[C@H]([C@@H]([C@H]2O)O)O)c(=O)cc(c3)O)[C@@H]([C@H]([C@@H]1O)O)O)/C=C/c1ccc(cc1)O[C@@H]1O[C@H](COC(=C/C=C/2C=CC(=O)C=C2)O)[C@H]([C@@H]([C@H]1O)O)O				https://doi.org/10.1016/j.sajce.2024.04.008
Flavylium	145858	C1=CC=C(C=C1)C2=[O+]C3=CC=CC=C3C=C2	high	0.55	Yes; 0 violation
delphinidin 3-O-beta-D-glucoside-5-O-beta-D-glucoside betaine	25201902	C1=C(C=C(C(=C1O)O)O)C2=C(C=C3C(=CC(=O)C=C3OC4C(C(C(C(O4)CO)O)O)O)O2)OC5C(C(C(C(O5)CO)O)O)O	low	0.17	No; 3 violation	https://doi.org/10.1111/ijfs.13158
Kaempferol	5280863	C1=CC(=CC=C1C2=C(C(=O)C3=C(C=C(C=C3O2)O)O)O)O	high	0.55	Yes; 0 violation
Quercetin	5280343	C1=CC(=C(C=C1C2=C(C(=O)C3=C(C=C(C=C3O2)O)O)O)O)O	high	0.55	Yes; 0 violation
Ternatin A1	16173494	C1=CC(=CC=C1C=CC(=O)OCC2C(C(C(C(O2)OC3=CC=C(C=C3)C=CC(=O)OCC4C(C(C(C(O4)OC5=CC(=CC(=C5O)OC6C(C(C(C(O6)COC(=O)C=CC7=CC=C(C=C7)OC8C(C(C(C(O8)COC(=O)C=CC9=CC=C(C=C9)OC1C(C(C(C(O1)CO)O)O)O)O)O)O)O)O)O)C1=[O+]C2=CC(=CC(=C2C=C1OC1C(C(C(C(O1)COC(=O)CC(=O)O)O)O)O)O)O)O)O)O)O)O)O)OC1C(C(C(C(O1)CO)O)O)O
Robinin	5281693	CC1C(C(C(C(O1)OCC2C(C(C(C(O2)OC3=C(OC4=CC(=CC(=C4C3=O)O)OC5C(C(C(C(O5)C)O)O)O)C6=CC=C(C=C6)O)O)O)O)O)O)O	low	0.17	No; 3 violation
Cyanin chloride	164999	C1=CC(=C(C=C1C2=C(C=C3C(=CC(=CC3=[O+]2)O)OC4C(C(C(C(O4)CO)O)O)O)OC5C(C(C(C(O5)CO)O)O)O)O)O.[Cl-]	low	0.17	No; 3 violation
Quercetin-3-glucoside	5280804	C1=CC(=C(C=C1C2=C(C(=O)C3=C(C=C(C=C3O2)O)O)OC4C(C(C(C(O4)CO)O)O)O)O)O	low	0.17	No; 2 violation
Astragalin	5282102	C1=CC(=CC=C1C2=C(C(=O)C3=C(C=C(C=C3O2)O)O)OC4C(C(C(C(O4)CO)O)O)O)O	low	0.17	No; 2 violation
TernatinA3
TernatinB1
TernatinB2
TernatinB3
TernatinB4	146673139	C1=CC(=CC=C1C=CC(=O)OCC2C(C(C(C(O2)OC3=C(C(=CC(=C3)C4=[O+]C5=CC(=CC(=C5C=C4OC6C(C(C(C(O6)COC(=O)CC(=O)[O-])O)O)O)O)O)OC7C(C(C(C(O7)COC(=O)C=CC8=CC=C(C=C8)OC9C(C(C(C(O9)CO)O)O)O)O)O)O)O)O)O)O)O	low	0.17	No; 3 violation
TernatinC1	44256934	C1=CC(=CC=C1C=CC(=O)OCC2C(C(C(C(O2)OC3=CC=C(C=C3)C=CC(=O)OCC4C(C(C(C(O4)OC5=CC(=CC(=C5O)OC6C(C(C(C(O6)CO)O)O)O)C7=[O+]C8=CC(=CC(=C8C=C7OC9C(C(C(C(O9)COC(=O)CC(=O)O)O)O)O)O)O)O)O)O)O)O)O)O	low	0.17	No; 3 violation
TernatinC2	44256935	C1=CC(=CC=C1C=CC(=O)OCC2C(C(C(C(O2)OC3=CC=C(C=C3)C=CC(=O)OCC4C(C(C(C(O4)OC5=CC(=CC(=C5O)OC6C(C(C(C(O6)CO)O)O)O)C7=[O+]C8=CC(=CC(=C8C=C7OC9C(C(C(C(O9)COC(=O)CC(=O)O)O)O)O)O)O)O)O)O)O)O)O)OC1C(C(C(C(O1)CO)O)O)O
TernatinC3	44256936	C1=CC(=CC=C1C=CC(=O)OCC2C(C(C(C(O2)OC3=CC(=CC(=C3O)OC4C(C(C(C(O4)CO)O)O)O)C5=[O+]C6=CC(=CC(=C6C=C5OC7C(C(C(C(O7)COC(=O)CC(=O)O)O)O)O)O)O)O)O)O)O	low	0.17	No; 3 violation
TernatinC4	44256937	C1=CC(=CC=C1C=CC(=O)OCC2C(C(C(C(O2)OC3=CC(=CC(=C3O)OC4C(C(C(C(O4)CO)O)O)O)C5=[O+]C6=CC(=CC(=C6C=C5OC7C(C(C(C(O7)COC(=O)CC(=O)O)O)O)O)O)O)O)O)O)OC8C(C(C(C(O8)CO)O)O)O	low	0.17	No; 3 violation
TernatinC5	10843319	C1=C(C=C(C(=C1OC2C(C(C(C(O2)CO)O)O)O)O)OC3C(C(C(C(O3)CO)O)O)O)C4=[O+]C5=CC(=CC(=C5C=C4OC6C(C(C(C(O6)COC(=O)CC(=O)O)O)O)O)O)O	low	0.17	No; 3 violation
TernatinD1	273057540
TernatinD2
TernatinD3	44256933	C1=CC(=CC=C1C=CC(=O)OCC2C(C(C(C(O2)OC3=CC(=CC(=C3O)OC4C(C(C(C(O4)COC(=O)C=CC5=CC=C(C=C5)O)O)O)O)C6=[O+]C7=CC(=CC(=C7C=C6OC8C(C(C(C(O8)COC(=O)CC(=O)O)O)O)O)O)O)O)O)O)O	low	0.17	No; 3 violation
Kaempferol3-(2Grhamnosylrutinoside)
Kaempferol3-neohesperidoside	68458256	CC(C1=C2C=CC=CC2=CO1)O	high	0.55	Yes; 0 violation
Kaempferol3-(200-rhamnosyl-600 - malonyl)glucoside
Kaempferol3-rutinoside	5318767	CC1C(C(C(C(O1)OCC2C(C(C(C(O2)OC3=C(OC4=CC(=CC(=C4C3=O)O)O)C5=CC=C(C=C5)O)O)O)O)O)O)O	low	0.17	No; 3 violation
Kaempferol3-glucoside	5282102	C1=CC(=CC=C1C2=C(C(=O)C3=C(C=C(C=C3O2)O)O)OC4C(C(C(C(O4)CO)O)O)O)O	low	0.17	No; 2 violation
Quercetin3-(2G00 - rhamnosylrutinoside)
Quercetin3-neohesperidoside	5491657	CC1C(C(C(C(O1)OC2C(C(C(OC2OC3=C(OC4=CC(=CC(=C4C3=O)O)O)C5=CC(=C(C=C5)O)O)CO)O)O)O)O)O	low	0.17	No; 3 violation
Quercetin3-(200-rhamnosyl-600 - malonyl)glucoside
Quercetin3-rutinoside	5280805	CC1C(C(C(C(O1)OCC2C(C(C(C(O2)OC3=C(OC4=CC(=CC(=C4C3=O)O)O)C5=CC(=C(C=C5)O)O)O)O)O)O)O)O	low	0.17	No; 3 violation
Quercetin3-glucoside	5280804	C1=CC(=C(C=C1C2=C(C(=O)C3=C(C=C(C=C3O2)O)O)OC4C(C(C(C(O4)CO)O)O)O)O)O	low	0.17	No; 2 violation
Myricetin3-(200-rhamnosylrutinoside)	5281673	CC1C(C(C(C(O1)OC2=C(OC3=CC(=CC(=C3C2=O)O)O)C4=CC(=C(C(=C4)O)O)O)O)O)O	low	0.17	No; 2 violation
Myricetin3-neohesperidoside	44259460	CC1C(C(C(C(O1)OC2C(C(C(OC2OC3=C(OC4=CC(=CC(=C4C3=O)O)O)C5=CC(=C(C(=C5)O)O)O)CO)O)O)O)O)O	low	0.17	No; 3 violation
Myricetin3-(200-rhamnosyl-600 - malonyl)glucoside
Myricetin3-rutinoside	44259428	CC1C(C(C(C(O1)OCC2C(C(C(C(O2)OC3=C(OC4=CC(=CC(=C4C3=O)O)O)C5=CC(=C(C(=C5)O)O)O)O)O)O)O)O)O	low	0.17	No; 3 violation
Myricetin3-glucoside	44259426	C1=C(C=C(C(=C1O)O)O)C2=C(C(=O)C3=C(C=C(C=C3O2)O)O)OC4C(C(C(C(O4)CO)O)O)O	low	0.17	No; 2 violation
Palmitic acid	985	CCCCCCCCCCCCCCCC(=O)O	high	0.85	yes, 1 violation
Stearic acid	5281	CCCCCCCCCCCCCCCCCC(=O)O	high	0.85	yes, 1 violation
Petroselinic acid	5281125	CCCCCCCCCCCC=CCCCCC(=O)O	high	0.85	yes, 1 violation
Linoleic acid	5280450	CCCCC/C=C\C/C=C\CCCCCCCC(=O)O	No data found
Arachidic acid	10467	CCCCCCCCCCCCCCCCCCCC(=O)O	low	0.85	yes, 1 violation
Behenic acid	8215	CCCCCCCCCCCCCCCCCCCCCC(=O)O	low	0.85	yes, 1 violation
Phytanic acid	26840	CC(C)CCCC(C)CCCC(C)CCCC(C)CC(=O)O	high	0.85	yes, 1 violation
Phytosterols	12303662	CCC(CCC(C)C1CCC2C1(CCC3C2CC=C4C3(CCC(C4)O)C)C)C(C)C	low	0.55	yes, 1 violation	https://doi.org/10.1016/S0031-9422(02)00486-7
Campesterol	173183	CC(C)C(C)CCC(C)C1CCC2C1(CCC3C2CC=C4C3(CCC(C4)O)C)C	low	0.55	yes, 1 violation
Stigmasterol	5280794	CCC(C=CC(C)C1CCC2C1(CCC3C2CC=C4C3(CCC(C4)O)C)C)C(C)C	low	0.55	yes, 1 violation
α-tocopherol	347758210
γ-tocopherol
Phenolic acid
Ellagic acid	5281855	C1=C2C3=C(C(=C1O)O)OC(=O)C4=CC(=C(C(=C43)OC2=O)O)O	high	0.55	yes: 0 violation
Rutin	5280805	CC1C(C(C(C(O1)OCC2C(C(C(C(O2)OC3=C(OC4=CC(=CC(=C4C3=O)O)O)C5=CC(=C(C=C5)O)O)O)O)O)O)O)O	low	0.17	No; 3 violation	https://www.mdpi.com/2076-3417/13/4/2134
Delphinidin derivative
Caffeoylmalic acid	6124299	C1=CC(=C(C=C1C=CC(=O)OC(CC(=O)O)C(=O)O)O)O	high	0.56	yes: 0 violation
β-Sitostero	222284	CCC(CCC(C)C1CCC2C1(CCC3C2CC=C4C3(CCC(C4)O)C)C)C(C)C	low	0.55	yes, 1 violation
Sitostanol	241572	CCC(CCC(C)C1CCC2C1(CCC3C2CCC4C3(CCC(C4)O)C)C)C(C)C	low	0.55	yes, 1 violation
Taraxerol	92097	CC1(CCC2(CC=C3C4(CCC5C(C(CCC5(C4CCC3(C2C1)C)C)O)(C)C)C)C)C	low	0.55	yes, 1 violation
Quercetion-3-o-β- D glucoside	5280804	C1=CC(=C(C=C1C2=C(C(=O)C3=C(C=C(C=C3O2)O)O)O[C@H]4[C@@H]([C@H]([C@@H]([C@H](O4)CO)O)O)O)O)O	low	0.55	yes, 1 violation

## Sheet: S2
Table S2. Identifiers and Screening criteria of the 18 screened compounds
Compound Name	Compound CID	Smiles	GI absorption	bioaviability score	lipinski
Flavylium	145858	C1=CC=C(C=C1)C2=[O+]C3=CC=CC=C3C=C2	high	0.55	Yes; 0 violation
Kaempferol	5280863	C1=CC(=CC=C1C2=C(C(=O)C3=C(C=C(C=C3O2)O)O)O)O	high	0.55	Yes; 0 violation
Quercetin	5280343	C1=CC(=C(C=C1C2=C(C(=O)C3=C(C=C(C=C3O2)O)O)O)O)O	high	0.55	Yes; 0 violation
Palmitic acid	985	CCCCCCCCCCCCCCCC(=O)O	high	0.85	yes, 1 violation
Stearic acid	5281	CCCCCCCCCCCCCCCCCC(=O)O	high	0.85	yes, 1 violation
Petroselinic acid	5281125	CCCCCCCCCCCC=CCCCCC(=O)O	high	0.85	yes, 1 violation
Arachidic acid	10467	CCCCCCCCCCCCCCCCCCCC(=O)O	low	0.85	yes, 1 violation
Behenic acid	8215	CCCCCCCCCCCCCCCCCCCCCC(=O)O	low	0.85	yes, 1 violation
Phytanic acid	26840	CC(C)CCCC(C)CCCC(C)CCCC(C)CC(=O)O	high	0.85	yes, 1 violation
Phytosterols	12303662	CCC(CCC(C)C1CCC2C1(CCC3C2CC=C4C3(CCC(C4)O)C)C)C(C)C	low	0.55	yes, 1 violation
Campesterol	173183	CC(C)C(C)CCC(C)C1CCC2C1(CCC3C2CC=C4C3(CCC(C4)O)C)C	low	0.55	yes, 1 violation
Stigmasterol	5280794	CCC(C=CC(C)C1CCC2C1(CCC3C2CC=C4C3(CCC(C4)O)C)C)C(C)C	low	0.55	yes, 1 violation
Ellagic acid	5281855	C1=C2C3=C(C(=C1O)O)OC(=O)C4=CC(=C(C(=C43)OC2=O)O)O	high	0.55	yes: 0 violation
Caffeoylmalic acid	6124299	C1=CC(=C(C=C1C=CC(=O)OC(CC(=O)O)C(=O)O)O)O	high	0.56	yes: 0 violation
β-Sitostero	222284	CCC(CCC(C)C1CCC2C1(CCC3C2CC=C4C3(CCC(C4)O)C)C)C(C)C	low	0.55	yes, 1 violation
Sitostanol	241572	CCC(CCC(C)C1CCC2C1(CCC3C2CCC4C3(CCC(C4)O)C)C)C(C)C	low	0.55	yes, 1 violation
Taraxerol	92097	CC1(CCC2(CC=C3C4(CCC5C(C(CCC5(C4CCC3(C2C1)C)C)O)(C)C)C)C)C	low	0.55	yes, 1 violation
Quercetion-3-o-β- D glucoside	5280804	OC[C@H]1O[C@@H](Oc2c(oc3c(c2=O)c(O)cc(c3)O)c2ccc(c(c2)O)[O-])[C@@H]([C@H]([C@@H]1O)O)O	low	0.55	yes, 1 violation

## Sheet: S3
Table S3. Exclusive list of the official gene symbols of the targets of the screened 18 compounds predicted by SwissTargetPredition
CFTR	DRD2
PFKFB3	NR1H2
AMY1A	DHCR7
GRK6	SREBF2
NR0B2	SQLE
PDE4A	ERBB2
PDE4B	FABP4
PPARA	FABP3
FABP2	FABP5
FFAR1	NR1H4
SLC22A6	GABBR1
KDM2A	GPBAR1
KDM5C	GABRA2
FNTA	GABRB2
FNTB	GABRG2
PHF8	FAAH
PLG	FABP1
GSTK1	SCD
PPARG	PTPN2
RARG	PREP
RARB	ACP1
RARA	PDE4D
PTGFR	PTPRF
CDC45	CD81
PTPRC	CNR1
HAO1	PTPN11
CYP26B1	ADORA3
CYP26A1	MAPK3
RXRB	TRPM8
RXRG	PTGES
RXRA	LAP3
CACNA2D1	MMP1
PTGER4	ECE1
CHRNA7	MAPK1
GCG	ACE
SAE1	ELANE
UBA2	NEU3
GRM5	POLA1
PTGS1	PRKCA
LTB4R	NOX4
PRKCH	TYR
TRPV1	FLT3
SIGMAR1	HSD17B2
PTGIR	ABCC1
SLC6A3	HSD17B1
PGR	AHR
FFAR4	ESRRA
SRD5A2	ABCB1
NR3C2	CYP1B1
PLA2G10	ABCG2
LTA4H	ADORA1
EPHX1	GLO1
EPHX2	SYK
PTGDR2	ALOX15
PTGDR	PTPRS
SLC16A1	ADORA2A
PSEN2	CCNB3
PSENEN	CDK1
NCSTN	CCNB1
APH1A	CCNB2
PSEN1	ARG1
APH1B	DAPK1
TBXA2R	MPG
ENPP2	SLC22A12
RBP4	TNKS2
SRD5A1	TNKS
PLA2G4A	CDK6
PTGES2	AVPR2
MDM2	F2
HNF4A	PIM1
PTGER3	DRD4
CYP3A4	MPO
FOLH1	PIK3R1
AGTR1	MMP3
PTGS2	CA3
TBXAS1	PKN1
GCGR	NEK2
CCND1	CXCR1
CDK4	CAMK2B
PDGFRB	ALK
FLT4	NEK6
CCNA1	AXL
CCNA2	AKR1C3
PLK4	AKR1A1
TEK	PARP1
AURKA	CD38
MAP3K8	MAPT
BRAF	KDM4E
EPHB4	MYLK
HSPA1A	PIK3CG
FGR	APEX1
LYN	ALOX12
GSR	AKR1C1
TNNC1	TOP1
TNNT2	TOP2A
TNNI3	XDH
DAO	CA7
CBR1	CA12
CA5B	MAOA
SNCA	GSK3B
ESR1	CDK5R1
GLRA1	CDK5
PPARD	GPR35
CDC25A	CDK2
HSD11B1	CSNK2A1
POLB	EGFR
UGT2B7	IGF1R
PTGER2	AURKB
SERPINA6	SRC
SHBG	PTK2
HSD17B3	KDR
G6PD	PLK1
NPC1L1	CA6
VDR	CA14
AR	CA9
PTPN1	MET
HSD11B2	AKT1
HMGCR	CA5A
PTPN6	BACE1
CES2	NUAK1
CDC25B	CA13
NR3C1	INSR
CYP51A1	AKR1B1
NOS2	CA4
CYP17A1	ALOX5
RORC	ACHE
PTGER1	ESR2
NR1H3	CA2
BCHE	CYP19A1
NR1I3	CA1
CHRM2	MMP9
SLC6A2	TTR
SLC6A4	PYGL
CYP2C19	MMP13
RORA	AKR1C2
FDFT1	AKR1C4
SHH	APP
AKR1B10	MMP12
TERT	MMP2
	PLA2G1B

## Sheet: S4
Table S4. Official gene symbol of the targets of Endometrial pain, endometriosis and inflammation retrieved from two databases
Target Genes from DisGeNET	Target Genes from GeneCards	Exclusive Target Genes list
CRP	MROCKI	CRP
IL1B	ILRUN	IL1B
IL6	MAD1L1	IL6
MIF	MIR452	MIF
TLR2	NLRP3	TLR2
ICAM1	CRP	ICAM1
CCL2	IL10	CCL2
BDNF	TLR4	BDNF
IL1RN	CXCL8	IL1RN
PPARG	NOD2	PPARG
TRPV1	SYK	TRPV1
FGF2	CCL2	FGF2
NGF	MEFV	NGF
BDKRB2	TLR2	TAC1
TAC1	NFKB1	PTGES
PTGES	IFNG	CALCA
CALCA	IL17A	CXCL8
CXCL8	TGFB1	TGFB1
TGFB1	IL13	LEP
LEP	HLA-DRB1	IFNG
IFNG	IL4	ADIPOQ
ADIPOQ	CTLA4	HMOX1
HMOX1	LINC02605	IL17A
IL17A	HLA-B	TLR4
TLR4	IL1RN	F2RL1
F2RL1	TNFRSF1A	HMGB1
HMGB1	ALB	MPO
MPO	ELANE	SOD1
SOD1	HMGB1	NLRP3
PARP1	IL1A	CSF2
PROCR	PRTN3	AGER
NLRP3	BDNF-AS	F2R
LTB4R	IL18	CXCR3
CSF2	ICAM1	APOA1
AGER	SOD2-OT1	IL13
AHR	STAT3	LCN2
F2R	MPO	NOS2
CXCR3	MIR146A	TNFRSF11B
APOA1	MIR155	TLR9
IL13	MMP9	PPARA
LCN2	PTPN22	BDKRB1
NOS2	FAS	TIMP1
TNFRSF11B	LINC01672	TSLP
PLAUR	MIR21	TNFSF15
TLR9	FOXP3	TREX1
PPARA	CERNA3	COL2A1
BDKRB1	ADIPOQ	AGT
TIMP1	NFKBIA	EDN1
UCN	MMP1	EPO
SCGB1A1	RNASE3	AKT1
TSLP	TNFAIP3	IL17RA
TNFSF15	RELA	GATA3
SH2B3	MIF	CXCL2
MASP2	VCAM1	TBX21
DUSP10	IL5	IL1A
TREX1	IRAK1	JAK2
CHRNA4	ITGAM	MIR22
CHRNB2	SELE	MIR34A
UCN3	PPARG	MVK
COL2A1	CCL11	MYD88
CRHR2	FASLG	NPPB
AGT	IL2	OXT
EDN1	STAT4	GAL
EFNB1	IL37	CCL3
EIF4EBP1	TLR7	CCL4
EPO	IL23R	SLC22A5
AKT1	CCL5	STAT3
IL17RA	INS	TF
GALNS	TLR3	TNFAIP3
GATA3	IRF5	CASP1
IFNL3	CSF2	CCK
ANGPT1	STAT1	TRPA1
CXCL2	SAA1	ASIC3
TBX21	MIR146B	NR1H4
IL1A	CXCL10	TLR6
IRF7	CCR5	CXCL1
JAK2	RIPK1	ANXA1
ASIC2	NOS2	ABCB1
MIR217	SMAD5-AS1	CCR5
MIR22	PLG	CX3CR1
MIR34A	IL1R1	AIF1
ASIC1	CCR1	F3
STS	CFTR	ALOX5
MVK	SPP1	ALOX5AP
MYD88	PGR-AS1	MTOR
NPPB	APOE	HP
OXT	RETN	CXCR2
GAL	OTULIN	SERPINC1
ABCB4	STING1	OPRM1
ATP7B	CASP1	PIK3CG
CLN6	PDCD1	PLA2G4A
SELENOS	PSTPIP1	S100A8
PTPN1	IL10RA	SPINK1
RORC	IKBKG	TACR1
CCL3	HMOX1	TNF
CCL4	C4A	PTGS2
SLC22A5	AKT1	IL10
STAT3	SELP	PTGER4
SULT2B1	TMX2-CTNND1	MMP9
TF	LTA	VEGFA
TFRC	ITGB2	IDO1
TGFA	JAK1	LTF
TNFAIP3	S100A9	MMP2
TP73	MYD88	MIR21
TSC2	AGER	CCL11
ZFP36	ADA2	IL15
CASP1	LEP	CCL5
CCK	IL33	EGFR
KYNU	CHI3L1	KRAS
TRPA1	IL12A	CYP19A1
CD3E	CD40LG	PGR
ASIC3	NFE2L2	CDKN2B-AS1
PLAA	IFNGR1	ESR2
WDR1	MAPK14	IGF1
NR1H4	CCL3	PRL
TLR6	KNG1	SST
CXCL1	EGFR	IL1R1
ANXA1	ALOX5	TGFB2
APOA4	SERPINE1	FOS
KLK1	IL22	NR3C1
F11R	PTX3	HLA-DPB1
ABCB1	TLR9	CXCL9
CDK5	F2	ENPP1
PDPN	S100A8	PLA2G2A
SERPINA3	CD4	FBN1
CCR5	NLRP1	CCL22
ADORA1	TSLP	CNR1
CX3CR1	FLG	CD55
CYP1A1	LTF	IL7R
AIF1	PIK3CG	PTGER2
A2M	HLA-DPB1	IFNGR1
F3	SERPINA1	BCL2
ACSL3	MALAT1	ESR1
ACSL4	CYBB	NFKBIA
FGG	CARD8	SELL
ACSL6	IL2RA	WNT4
ALOX5	IL10RB	BDKRB2
ALOX5AP	C3	PARP1
MTOR	TNIP1	PROCR
HP	CP	LTB4R
CXCR2	IL12B	AHR
KCNK2	CXCL1	PLAUR
MUC2	LCN2	UCN
SERPINC1	SCN11A	SCGB1A1
NPY5R	SCN9A	SH2B3
NTRK2	NTRK1	MASP2
OPRM1	SCN1A-AS1	DUSP10
PCSK1	IFNAR2-IL10RB	CHRNA4
PCSK2	SCN10A	CHRNB2
PIK3CG	ADAM17	UCN3
PLA2G4A	TRPA1	CRHR2
S100A8	PRDM12	EFNB1
SDC1	NGF	EIF4EBP1
SPINK1	TRPV1	GALNS
TACR1	ABCB1	IFNL3
TACR3	PTGS1	ANGPT1
TFAM	SCN4A	IRF7
CAMK2A	OPRM1	ASIC2
NPFF	CCL4	MIR217
PDE5A	IFNB1	ASIC1
TNF	BDNF	STS
PTGS2	COMT	ABCB4
IL10	HFE	ATP7B
PTGER4	NLRP12	CLN6
MMP9	PDGFRA	SELENOS
VEGFA	PMP22	PTPN1
IDO1	GAS5	RORC
LTF	CD163	SULT2B1
MMP2	AIF1	TFRC
EGR1	IDH1	TGFA
MIR21	JAK2	TP73
CCL11	ATG16L1	TSC2
IL15	HLA-DQB1	ZFP36
CCL5	F5	KYNU
EGFR	IFIH1	CD3E
KRAS	MAPK1	PLAA
CYP19A1	TAC1	WDR1
PGR	CALCA	APOA4
HDAC2	MMP3	KLK1
GREB1	PIK3CA	F11R
CDKN2B-AS1	GJB1	CDK5
ESR2	LOC130064510	PDPN
NR5A1	ACE	SERPINA3
HSD17B1	MSC-AS1	ADORA1
IGF1	COL5A1	CYP1A1
PRL	TACR1	A2M
HSD17B2	IRGM	ACSL3
IGFBP1	MPZ	ACSL4
SST	ALK	FGG
IL1R1	HBB	ACSL6
TGFB2	TNFRSF1B	KCNK2
AKR1C3	NR3C1	MUC2
ARNT	IL19	NPY5R
KLF9	TTR	NTRK2
FOS	POMC	PCSK1
NR3C1	INAVA	PCSK2
ABCC4	CTNNB1	SDC1
NCOA1	CSF3	TACR3
PAPPA	MIR221	TFAM
NR2F2	IL1RAPL2	CAMK2A
HLA-DPB1	MIR17	NPFF
AKR1B1	FOS	PDE5A
DICER1	IL6R	EGR1
HDAC1	NOS3	HDAC2
TNC	TRPV4	GREB1
NR3C2	MIR34A	NR5A1
ACTA2	MVK	HSD17B1
ITGB1	CAPN5	HSD17B2
CXCL9	CD36	IGFBP1
ENPP1	IL21	AKR1C3
PLA2G2A	COL2A1	ARNT
MTA2	CCL20	KLF9
CXCL13	TLR6	ABCC4
TXNIP	CD40	NCOA1
NR4A1	CDH1	PAPPA
PAX2	KIT	NR2F2
CXCL14	VDR	AKR1B1
CCL1	IL15	DICER1
TAGLN	HP	HDAC1
MTA1	CD14	TNC
OLFM4	CBS	NR3C2
AKR1C1	XIST	ACTA2
AKR1C2	HLA-DQA1	ITGB1
KLF13	MEG3	MTA2
RXFP1	CYLD-AS1	CXCL13
DKK1	JUN	TXNIP
FBN1	SLC22A4	NR4A1
RARB	BRAF	PAX2
CCL22	CXCR4	CXCL14
TRH	IRF3	CCL1
LRRK2	TLR5	TAGLN
CNR1	MIR222	MTA1
VCAN	CSF1	OLFM4
CD55	IKBKB	AKR1C1
DUSP1	IL2RB	AKR1C2
RBPJ	F3	KLF13
MAOB	COX5A	RXFP1
NR2C2	IBD11	DKK1
NRP1	LMNA	RARB
CLDN1	B2M	TRH
CD226	CCR6	LRRK2
HBEGF	TNFRSF11B	VCAN
FKBP5	CXCL2	DUSP1
GPX3	CYP2D6	RBPJ
IL7R	P2RX3	MAOB
AREG	IL6ST	NR2C2
MAOA	CNR1	NRP1
SELENOP	PPM1D	CLDN1
BMP7	MIR132	CD226
THRA	CCND1	HBEGF
RASGRP1	APP	FKBP5
CFD	IGF1	GPX3
DIO2	PLA2G7	AREG
ELAVL1	GNAS	MAOA
NCOA6	ERBB2	SELENOP
NEDD4L	ADRB2	BMP7
SLC40A1	MIR214	THRA
ITGA2	IFNAR2	RASGRP1
TACSTD2	SCN1A	CFD
PTGER2	HLA-A	DIO2
NCOR1	MAPK8	ELAVL1
ABCC9	BRCA2	NCOA6
DDX5	SRC	NEDD4L
ANKRD1	THBD	SLC40A1
MYLIP	NF1	ITGA2
IFNGR1	PLA2G4A	TACSTD2
IGFBP6	CRH	NCOR1
NTRK3	CPT2	ABCC9
MED1	GCH1	DDX5
ANKH	PTGES	ANKRD1
PRLR	KRAS	MYLIP
STC2	SMAD3	IGFBP6
CYB5A	BMP6	NTRK3
FBLN1	IFNA1	MED1
LMOD1	CCK	ANKH
LAMB1	F2RL1	PRLR
SLC1A1	PLA2G2A	STC2
C1R	HIF1A	CYB5A
SCGB3A1	PRKCQ	FBLN1
SULF2	TTC7A	LMOD1
SRD5A2	EDN1	LAMB1
SPARCL1	CLTCL1	SLC1A1
CYP26A1	AIF1L	C1R
NEFM	TNFSF11	SCGB3A1
RGS4	MIR22	SULF2
SLC20A1	MIR210	SRD5A2
CPM	COL1A1	SPARCL1
IHH	COMP	CYP26A1
ERRFI1	IL36RN	NEFM
SRD5A1	CDKN2A	RGS4
CCNE2	ASIC3	SLC20A1
BRD8	MIR30A	CPM
IFIT1	TNNT2	IHH
RORB	PNOC	ERRFI1
NR1D2	PPARA	SRD5A1
TOB1	MTHFR	CCNE2
ITGB8	SELL	BRD8
HERC5	MYC	IFIT1
SLC7A8	TGFB2	RORB
PTGFR	PVT1	NR1D2
OSR2	CREB1	TOB1
ABI3BP	TPMT	ITGB8
IMPA2	XIAP	HERC5
NR2F6	SCN5A	SLC7A8
DCSTAMP	MB	PTGFR
DEPP1	TIMP1	OSR2
SUCLG2	MIRLET7C	ABI3BP
HS3ST3B1	TNNI3	IMPA2
PLXNC1	RET	NR2F6
FMO2	TLR1	DCSTAMP
ITGB3BP	OAT	DEPP1
MED17	MYH7	SUCLG2
COPS2	LACC1	HS3ST3B1
MED16	SLC6A4	PLXNC1
UST	SOD1	FMO2
ANO4	CXCL12	ITGB3BP
NDNF	ERAP1	MED17
CNIH3	IL23A	COPS2
NR2C1	NAGLU	MED16
MED14	TREX1	UST
SMPDL3A	ANXA1	ANO4
METTL7A	LOX	NDNF
MED4	CXCL9	CNIH3
RASL11A	TGFBR2	NR2C1
FAM180A	MIR148A	MED14
SLC16A6	CXCR3	SMPDL3A
ARHGAP28	NLRP2	METTL7A
BCL2	MME	MED4
KDR	STAT6	RASL11A
SERPINF1	IL7	FAM180A
BIRC5	VWF	SLC16A6
RUNX1	HPGD	ARHGAP28
HDAC3	BGLAP	KDR
ESR1	GBA1	SERPINF1
NFKBIA	LOC126860775	BIRC5
BAX	ABCD1	RUNX1
BCL2L1	CYP2C9	HDAC3
SELL	CCR2	BAX
VAV1	P2RX7	BCL2L1
WNT4	GLA	VAV1
LYN	CHUK	LYN
	CASP8	MROCKI
	APC	ILRUN
	SOCS1	MAD1L1
	RANBP2	MIR452
	EGF	NOD2
	HLA-C	SYK
	TEK	MEFV
	MIR140	NFKB1
	MET	HLA-DRB1
	BRCA1	IL4
	TRAF3	CTLA4
	ADA	LINC02605
	IL4R	HLA-B
	G6PD	TNFRSF1A
	BTNL2	ALB
	NPY	ELANE
	SCN2A	PRTN3
	IL6-AS1	BDNF-AS
	LOC126859963	IL18
	CAPN3	SOD2-OT1
	APOA1	MIR146A
	MECP2	MIR155
	MTOR	PTPN22
	FBN1	FAS
	TUG1	LINC01672
	CIITA	FOXP3
	MST1	CERNA3
	CYP3A4	MMP1
	HGF	RNASE3
	IL3	RELA
	TTN	VCAM1
	TNFRSF11A	IL5
	MIR335	IRAK1
	APOB	ITGAM
	SERPINC1	SELE
	FCGR2A	FASLG
	MMP13	IL2
	FMNL2	STAT4
	CEBPE	IL37
	FCGR3A	TLR7
	BMP2	IL23R
	SMAD4	INS
	PDE4A	TLR3
	FN1	IRF5
	IL7R	STAT1
	GPT	SAA1
	IRAK3	MIR146B
	GHRL	CXCL10
	LPIN2	RIPK1
	CPOX	SMAD5-AS1
	ATM	PLG
	IL12RB1	CCR1
	CD8A	CFTR
	TRPM8	SPP1
	OPRK1	PGR-AS1
	SMAD2	APOE
	HOTAIR	RETN
	MIR31	OTULIN
	PI4KA	STING1
	PDYN	PDCD1
	CCL17	PSTPIP1
	CBR3-AS1	IL10RA
	TPM3	IKBKG
	IFNA21	C4A
	FAAH	SELP
	IFNA6	TMX2-CTNND1
	AR	LTA
	CR2	ITGB2
	IL17F	JAK1
	CXCL5	S100A9
	SST	ADA2
	IFNA4	IL33
	EDNRA	CHI3L1
	MIR199B	IL12A
	PLCG2	CD40LG
	FGF2	NFE2L2
	AGT	MAPK14
	THBS1	KNG1
	MIR133B	SERPINE1
	MIRLET7B	IL22
	SPTLC1	PTX3
	IL17RA	F2
	MIR320A	CD4
	MIRLET7E	NLRP1
	CD28	FLG
	ELN	SERPINA1
	MIR29A	MALAT1
	MIR144	CYBB
	LOC126862264	CARD8
	MBL2	IL2RA
	F2R	IL10RB
	CTSG	C3
	CXCR1	TNIP1
	CX3CR1	CP
	LINC-ROR	IL12B
	MIR23A	SCN11A
	GDNF	SCN9A
	SLPI	NTRK1
	PLA2G6	SCN1A-AS1
	ANXA5	IFNAR2-IL10RB
	COL3A1	SCN10A
	TNFSF15	ADAM17
	VIP	PRDM12
	PYCARD	PTGS1
	PON1	SCN4A
	PECAM1	IFNB1
	IL11	COMT
	LPL	HFE
	HRAS	NLRP12
	CAT	PDGFRA
	HTR1A	PMP22
	IDO1	GAS5
	MIR27A	CD163
	HLA-DPA1	IDH1
	SCN8A	ATG16L1
	CX3CL1	HLA-DQB1
	RHOA	F5
	SCN3A	IFIH1
	SLC22A5	MAPK1
	CACNA1B	MMP3
	CCN2	PIK3CA
	NLRC4	GJB1
	CARD14	LOC130064510
	UCA1	ACE
	TREM1	MSC-AS1
	ACP5	COL5A1
	BCL2	IRGM
	MIR199A1	MPZ
	COL9A3	ALK
	PWAR1	HBB
	CD274	TNFRSF1B
	CASP3	IL19
	MLH1	TTR
	MSH6	POMC
	CCR3	INAVA
	CALR	CTNNB1
	CACNA1A	CSF3
	CXCR2	MIR221
	ITGA4	IL1RAPL2
	TERT	MIR17
	MAPK3	IL6R
	TET2	NOS3
	IL16	TRPV4
	POLG	CAPN5
	GDF15	CD36
	PSEN1	IL21
	CYSLTR2	CCL20
	CARS1	CD40
	ACAN	CDH1
	PTGER2	KIT
	HSPA4	VDR
	IGHE	CD14
	FGFR3	CBS
	PTPN2	XIST
	HLA-G	HLA-DQA1
	S100A12	MEG3
	CDK4	CYLD-AS1
	CDKN1A	JUN
	IFNG-AS1	SLC22A4
	DSP	BRAF
	PRL	CXCR4
	NOS1	IRF3
	MYH11	TLR5
	RAB27A	MIR222
	SLC11A1	CSF1
	TBX21	IKBKB
	MIR122	IL2RB
	NGFR	COX5A
	MIR23B	IBD11
	GATA3	LMNA
	HTR2A	B2M
	TF	CCR6
	HTR3A	CYP2D6
	MIR130A	P2RX3
	LY9	IL6ST
	MIR195	PPM1D
	EPO	MIR132
	PTPN11	CCND1
	MIRLET7D	APP
	MIR106A	PLA2G7
	CCL22	GNAS
	ACTC1	ERBB2
	PLAT	ADRB2
	CD79A	MIR214
	NOD1	IFNAR2
	LDLR	SCN1A
	MAP2K1	HLA-A
	LOC130002813	MAPK8
	MIR205	BRCA2
	MSH2	SRC
	MYLK	THBD
	ACE2	NF1
	TREM2	CRH
	CYBA	CPT2
	CD86	GCH1
	KRT14	SMAD3
	RETREG1	BMP6
	OXT	IFNA1
	MIR10A	HIF1A
	MIR7-3HG	PRKCQ
	MIR18A	TTC7A
	DNASE1	CLTCL1
	PRKAR1A	AIF1L
	NEAT1	TNFSF11
	MIR381	MIR210
	CD80	COL1A1
	MIR494	COMP
	STAT5B	IL36RN
	MIR203A	CDKN2A
	FCGR3B	MIR30A
	MUC1	TNNT2
	CCL18	PNOC
	GRIN2B	MTHFR
	MIR15A	MYC
	AGTR1	PVT1
	MIR127	CREB1
	MIR197	TPMT
	PTGER4	XIAP
	NPPB	SCN5A
	CAMP	MB
	ENG	MIRLET7C
	LOC107133510	TNNI3
	HSPD1	RET
	CLTC	TLR1
	IL18R1	OAT
	IFI44L	MYH7
	THPO	LACC1
	HMGCR	SLC6A4
	TGFBR1	CXCL12
	PRKACA	ERAP1
	KITLG	IL23A
	PIK3C2A	NAGLU
	PTPRC	LOX
	GAL	TGFBR2
	MIR98	MIR148A
	BDKRB1	NLRP2
	MAPT	MME
	SAMHD1	STAT6
	MIR93	IL7
	ANGPT2	VWF
	RYR1	HPGD
	KRT16	BGLAP
	NFKBIL1	GBA1
	CD84	LOC126860775
	PRKCD	ABCD1
	DMD	CYP2C9
	NCF4	CCR2
	DYSF	P2RX7
	LRBA	GLA
	NR1H4	CHUK
	CCL19	CASP8
	CD244	APC
	GUCY2C	SOCS1
	UBAC2	RANBP2
	EMSLR	EGF
	GFAP	HLA-C
	ELP1	TEK
	KRT5	MIR140
	NRAS	MET
	ITGAL	BRCA1
	THBS4	TRAF3
	KCNQ1OT1	ADA
	S100B	IL4R
	NOTCH1	G6PD
	FKRP	BTNL2
	TSPO	NPY
	TPM4	SCN2A
	NTS	IL6-AS1
	PRKD1	LOC126859963
	PSMB8	CAPN3
	OSM	MECP2
	CCAT1	TUG1
	MIR486-1	CIITA
	APOH	MST1
	ADM	CYP3A4
	VHL	HGF
	SIRT1	IL3
	ALOX5AP	TTN
	RNF213	TNFRSF11A
	IKZF1	MIR335
	CD55	APOB
	SPINK1	FCGR2A
	CEBPB	MMP13
	CD68	FMNL2
	NAT2	CEBPE
	FGF23	FCGR3A
	F13A1	BMP2
	IRF4	SMAD4
	PF4	PDE4A
	CD34	FN1
	CDKN1B	GPT
	GGT1	IRAK3
	NCF1	GHRL
	XDH	LPIN2
	NR1H2	CPOX
	LGALS3	ATM
	GSTP1	IL12RB1
	FGFR2	CD8A
	HBG2	TRPM8
	COL9A2	OPRK1
	FLG2	SMAD2
	KRT17	HOTAIR
	CSF1R	MIR31
	ZFAS1	PI4KA
	MIR148B	PDYN
	CLCN1	CCL17
	WNK1	CBR3-AS1
	CNR2	TPM3
	LIMASI	IFNA21
	SPINK5	FAAH
	FCGR2B	IFNA6
	EPX	AR
	TCF4	CR2
	IL1R2	IL17F
	NPPA	CXCL5
	KLK3	IFNA4
	CCL7	EDNRA
	HMBS	MIR199B
	GRIN2A	PLCG2
	PIK3R1	THBS1
	GJB2	MIR133B
	ADORA2A	MIRLET7B
	FLT1	SPTLC1
	LOC106099062	MIR320A
	IL2RG	MIRLET7E
	SDHA	CD28
	SLC17A5	ELN
	BTK	MIR29A
	NPM1	MIR144
	MIR30B	LOC126862264
	GNE	MBL2
	SCN1B	CTSG
	RARRES2	CXCR1
	ENPP1	LINC-ROR
	MT-TL1	MIR23A
	LBP	GDNF
	TRAF6	SLPI
	TGFB3	PLA2G6
	CREBBP	ANXA5
	SLCO2A1	COL3A1
	CAV1	VIP
	CLEC7A	PYCARD
	PPBP	PON1
	ABCA1	PECAM1
	ATL3	IL11
	DEFB4A	LPL
	CARD9	HRAS
	HRH1	CAT
	LIF	HTR1A
	ELF4	MIR27A
	HSPB1	HLA-DPA1
	CST3	SCN8A
	PMS2	CX3CL1
	UBA1	RHOA
	TERC	SCN3A
	IL6	CACNA1B
	TNF	CCN2
	IL1B	NLRC4
	PTGS2	CARD14
	H19	UCA1
	MIR223	TREM1
	MIR125A	ACP5
	TP53	MIR199A1
	MIR150	COL9A3
	MIR142	PWAR1
	ESR1	CD274
	MIR126	CASP3
	MMP2	MLH1
	VEGFA	MSH6
	PTEN	CCR3
	MIR145	CALR
	MIR20A	CACNA1A
	MIR143	ITGA4
	CDKN2B-AS1	TERT
	CYP19A1	MAPK3
	MIR34C	TET2
	MIR200A	IL16
	MIR99B	POLG
	MIR100	GDF15
	GSTM1	PSEN1
	MIR141	CYSLTR2
	MIR200B	CARS1
	MIR99A	ACAN
	PGR	HSPA4
	MIR29C	IGHE
	ENDO1	FGFR3
	WNT4	PTPN2
	MIR424	HLA-G
	MIR196B	S100A12
	RN7SL7P	CDK4
	ESR2	CDKN1A
	HOXA10	IFNG-AS1
	GNRH1	DSP
		NOS1
		MYH11
		RAB27A
		SLC11A1
		MIR122
		NGFR
		MIR23B
		HTR2A
		HTR3A
		MIR130A
		LY9
		MIR195
		PTPN11
		MIRLET7D
		MIR106A
		ACTC1
		PLAT
		CD79A
		NOD1
		LDLR
		MAP2K1
		LOC130002813
		MIR205
		MSH2
		MYLK
		ACE2
		TREM2
		CYBA
		CD86
		KRT14
		RETREG1
		MIR10A
		MIR7-3HG
		MIR18A
		DNASE1
		PRKAR1A
		NEAT1
		MIR381
		CD80
		MIR494
		STAT5B
		MIR203A
		FCGR3B
		MUC1
		CCL18
		GRIN2B
		MIR15A
		AGTR1
		MIR127
		MIR197
		CAMP
		ENG
		LOC107133510
		HSPD1
		CLTC
		IL18R1
		IFI44L
		THPO
		HMGCR
		TGFBR1
		PRKACA
		KITLG
		PIK3C2A
		PTPRC
		MIR98
		MAPT
		SAMHD1
		MIR93
		ANGPT2
		RYR1
		KRT16
		NFKBIL1
		CD84
		PRKCD
		DMD
		NCF4
		DYSF
		LRBA
		CCL19
		CD244
		GUCY2C
		UBAC2
		EMSLR
		GFAP
		ELP1
		KRT5
		NRAS
		ITGAL
		THBS4
		KCNQ1OT1
		S100B
		NOTCH1
		FKRP
		TSPO
		TPM4
		NTS
		PRKD1
		PSMB8
		OSM
		CCAT1
		MIR486-1
		APOH
		ADM
		VHL
		SIRT1
		RNF213
		IKZF1
		CEBPB
		CD68
		NAT2
		FGF23
		F13A1
		IRF4
		PF4
		CD34
		CDKN1B
		GGT1
		NCF1
		XDH
		NR1H2
		LGALS3
		GSTP1
		FGFR2
		HBG2
		COL9A2
		FLG2
		KRT17
		CSF1R
		ZFAS1
		MIR148B
		CLCN1
		WNK1
		CNR2
		LIMASI
		SPINK5
		FCGR2B
		EPX
		TCF4
		IL1R2
		NPPA
		KLK3
		CCL7
		HMBS
		GRIN2A
		PIK3R1
		GJB2
		ADORA2A
		FLT1
		LOC106099062
		IL2RG
		SDHA
		SLC17A5
		BTK
		NPM1
		MIR30B
		GNE
		SCN1B
		RARRES2
		MT-TL1
		LBP
		TRAF6
		TGFB3
		CREBBP
		SLCO2A1
		CAV1
		CLEC7A
		PPBP
		ABCA1
		ATL3
		DEFB4A
		CARD9
		HRH1
		LIF
		ELF4
		HSPB1
		CST3
		PMS2
		UBA1
		TERC
		H19
		MIR223
		MIR125A
		TP53
		MIR150
		MIR142
		MIR126
		PTEN
		MIR145
		MIR20A
		MIR143
		MIR34C
		MIR200A
		MIR99B
		MIR100
		GSTM1
		MIR141
		MIR200B
		MIR99A
		MIR29C
		ENDO1
		MIR424
		MIR196B
		RN7SL7P
		HOXA10
		GNRH1
HNF1A	PMM2	CYP2C9
MIR181B1	ZNF461	AZGP1
MIR128-2	APOE	PRMT1
PANDAR	SOCS2-AS1	S100A2
CRNDE	LPAR2	FBLN1
MIRLET7C	PGRMC1	RBX1
DRAIC	RAB25	EIF3H
PTENP1	JADRR	MAPK9
SF3B1	PEG10	PPP2R2A
SNHG7	SOX4	ENPP2
TP53COR1	RHOC	MIR129-2
MIR328	SCGB2A1	HSD17B2
LNCRNA-ATB	RUNX2	MAGEA1
NNT-AS1	LEF1-AS1	HOXA11
SF3B2	FBN1	TPX2
CKS1B	AKR1C3	PTPN12
LINC00472	SOCS1	LIFR
MIR34C	MIR7-3	TG
MIRLET7A3	LRRC41	MIR574
MIRLET7F1	GPSM2	SRGAP1
MIRLET7I	SMO	LOC126862483
MIR202	SFTA1P	MSLN
XPO1	INSL6	USF3
MIR181A2	OVCA2	MIR622
VHL	TLR9	LINC00968
MIR193B	HLA-B	FGF9
IL7R	INS-IGF2	FANCB
MAP2K1	RAN	FOXE1
EGOT	PSG2	ERLNC1
BUB1B	ACVR1B	CDH11
SNHG15	NGF	CSK
CERNA2	AMACR	DDR2
DLEU1	TFAP2A	ERG
HMMR-AS1	SGK2	RALA
MIR124-3	TCIM	LOC107988030
MIR106A	STARD13	CUL3
HULC	RHO	ATF1
LZTR1	PTPN3	NET1
HOXA-AS2	PRECSIT	PRKD1
HIF1A-AS2	MIR103A2	PA2G4
WT1-AS	NCOR2	CCEPR
GALNT12	GABPB1-AS1	LSM1
MIR128-1	IFNA2	IGFBP6
SMARCB1	HCG11	MIR637
MIR150	CGB5	MIR16-2
ABCA1	MIR590	FAM215A
RECQL4	CCN1	LOC126807401
MIR183	TUBA4B	LOHAN2
NBAT1	CALR	PKHD1
NF2	RUNX1-IT1	FAN1
SDHA	MAP3K20-AS1	LRATD2
PMS1	ADAM17	GHRHR
MIR663A	SALL4	H1-3
MIR181D	SNORD44	PIAS1
FASLG	HDAC4	BGLAP
GFOD3P	MIR181B2	NTS
CASC22	KDM4C	TDRG1
EPB41L4A-DT	NFKB2	PIK3R3
MT-TT	HTATIP2	SCGB2A1
NKILA	AOC4P	CSNK2A2
KLC1	KLK2	KLK14
MIR106B	GPX1	CCNB2
LINP1	GHR	MIR346
MIR502	NEK8	HOXB-AS3
LINC01234	MIR302A	MAGEA3
MIR199A1	PEBP1	UCHL1
MIR196A2	HAVCR2	TNFRSF19
IRAIN	XBP1	NCAM1
MIR136	PAEP	FLT3
RMST	CYP24A1	RBM38
FANCE	FGF4	GGPS1
CCDC26	STAR	MIR551A
LINC00958	REC8	PGBD3
POT1	LOC110011216	MIR199A2
PRKAR1A	COL1A1	MT-CO1
MIR224	MCM2	SFTA1P
MUC4	CTTN	PTPRC
FANCA	LGR6	LIMK1
LINC01116	FLT3	GSTA1
MIR99A	VIM-AS1	MIR7-3
LINC00052	KLK13	CLPTM1L
IRF1	STAT5B	IL7
MIR19A	DUXAP8	PTP4A1
ZFHX3	EWSAT1	NUMB
LOC126806658	EPAS1	SNORD15A
MIR133B	CCKBR	PRSS21
MIRLET7F2	LOC110485084	KLK13
CACNA2D1	SSX2	MYO1B
DPP10-AS1	KDM1A	CCN4
GNG3	DELEC1	MIR518B
BSCL2	ALCAM	SNHG8
CYP17A1-AS1	TWNK	VTRNA2-1
ERCC3	GH1	ENTPD3-AS1
RNASEL	SOX5	RMI1
MIR9-3	BCL6	EIF2S1
LINC00628	CD247	BMPR1B
ERCC6	SRY	HOXA13
LINC00339	LINC00538	MED1
MT-TE	HPC14	MIR103A2
MIR125B1	CEACAM7	KRT17
MIR520C	LINC00668	SNHG3
TH2-LCR	CXCL10	ECM1
LINC00901	MIR521-1	ATRX
FANCI	MAGEA4	MIR147A
MIRLET7B	GSN	SMAD1
HNRNPUL2-BSCL2	MYB	RAP1A
DSCAM-AS1	HARS2	MIR590
OR3A4P	NR1H2	GAS6-AS1
MIR424	RBP1	NRP2
MIR25	BBC3	MIR635
ERVH48-1	CCR5	SOCS1
U2AF1	CHRNA3	SLC39A1
MANCR	BTG3-AS1	MT-ND1
LINC00993	PANTR1	ITGA2
FOXCUT	S100A8	WSPAR
PDCD4-AS1	LIG1	GPSM2
LINC00520	HLA-DQB1	TRIM25
MIR2052HG	CT45A1	HSP90AB1
TERC	CXCR1	G6PD
MIR15A	PML	GABPB1-AS1
TUNAR	OCIAD1	TOPBP1
MIR23A	RSF1	SNORD118
STXBP5-AS1	MIR500A	LINC00668
LINC01089	SRD5A1	IFNA2
ST8SIA6-AS1	CLPB	MTAP
KCNK15-AS1	CLPTM1L	RRM2
MIR23B	GATA6-AS1	PRECSIT
PTPRG-AS1	PAX8-AS1	EFCAB10
CREBBP	KLK14	SFTA3
MAGI2-AS3	CASC16	DELEC1
LINC00574	IL13	CARS2
CLDND1	ADAMTS9-AS1	MIR648
MIR661	TNC	SNORD44
RASSF1-AS1	BMPR2	EWSR1
FOXC2-AS1	EHBP1	GLI2
SNHG1	TACC1	MACC1
LINC00160	ALDOA	UBE2I
ITGB1-DT	HPGD	RBFOX1
MIR510	MIR509-1	MIR572
ADARB2-AS1	GSTM3	INS-IGF2
EFNA3	FSHB	OVCAS1
LINC01016	HAS2	HSPA1A
FGF14-AS2	CD28	POLH
LINC00598	WEE1	LINC00515
LINC01671	PIP	MIR181B2
LINC02099	NAT1	LINC01554
IGKV@	LASP1	MCM7
KLF3-AS1	CD40LG	LINC01088
LINC01405	MROCKI	SERPINA1
TMEM127	CDC25B	ZNF300P1
PBOV1	POLR3H	CT45A1
SOS1	ETV7	ZNF521
LOC107303338	POLGARF	GATA6-AS1
SUFU	MLANA	MAGEA4
AFAP1-AS1	IGFBP6	RHO
MIR211	PYROXD1	ROCK2
LINC00636	TMPRSS3	IGSF9B
MIRLET7G	EIF2B5	MIR662
LINC02130	SOHLH1	MIR657
PINK1-AS	DDIT3	CACNA1G-AS1
PKD1P6-NPIPP1	PIK3R3	FMNL1-DT
MIR185	PGF	CD40LG
JADRR	RACK1	SOX5
MIR486-1	VPS9D1-AS1	KCNMB2-AS1
CASC19	HSD3B1	DPP4
SNHG12	HNRNPA2B1	APAF1
CDK12	GHRH	TRERNA1
HNF1A-AS1	PTGER4	AGR3
BANCR	CYP2C19	DUXAP8
AIP	NAMPT	MIR302A
PCAT2	AGER	MIR17HG
MITF	IL15	OVAAL
HAGLR	DMBT1	GAST
BCL2L1	GSTA1	RAB4B-EGLN2
MIR15B	MTR	HTATIP2
MUC2	RPSA	MIR611
MIR215	CSNK2A1	OLA1
MIR26B	SFRP4	SRD5A1
MIR423	ADAM10	MIR583HG
PRNCR1	EIF5A	PURPL
MIR34B	PTPRC	PEBP1
PCAT6	RNF6	VCAN
MIR296	AFDN-DT	MROCKI
LUCAT1	RHOD	PAX8
RECK	FANCB	LOC110485084
SRD5A2	MIR455	COLCA1
LINC00673	TRIP13	CCKBR
MIR24-1	MAD2L1	SULF1
NKX2-1	SDC1	CALB2
CDKN3	WIF1	GATA4
CDC27	EHMT2	PAWR
MIR7-3HG	CD9	SOCS2-AS1
MUC6	STS	PTCH2
KLF6	FGF8	IL4R
FANCG	SNORD118	LEF1-AS1
EGFR-AS1	CYP27B1	TCF4
MIR107	ACP3	EHBP1
MIR193A	CIP2A	SMO
MIR192	FURIN	ZNF461
ELAC2	MIR16-2	PTPRD-AS1
SDHAF2	DMRT3	ECT2
FLT4	VEGFB	TMPRSS2
MIR338	AREL1	DMBT1
MIR302C	PRDX1	BTG3-AS1
PCA3	TRERNA1	PANTR1
MIR32	PAWR	TUBA4B
MIRLET7A1	HSP90B1	PTGER4
DCC	MIR489	SGK2
MIRLET7E	SEPTIN9	VIM-AS1
MIR130A	PTN	MIR409
KRT7	PRKCE	IKBKG
LOC126860438	NTS	CXCR1
XPA	HSPB2	AOC4P
MIR324	NUMA1	MIR500A
MIR16-1	NCOA1	MIR154
B2M	FGA	KLRK1
PDGFRB	CHKA	LIF
LOC106721785	ITGA3	RHEB
CTAG1B	RAB4B-EGLN2	MAP3K20-AS1
TRIM24	SH2B3	TNFRSF10C
RRAS2	TGFBR3	CASP1
CASP10	PGM5-AS1	MIR455
CBL	SOX21-AS1	IL13
FANCF	IFNB1	COL11A1
SNHG5	JAK3	LINC00538
DROSHA	TCF4	TNFRSF10D
MAD1L1	SPHK1	HSPD1
GACAT2	GZMB	HLA-DQB1
BUB1	MAP3K5	HAVCR2
RNY3	NCOA2	CLDN3
PLAUR	APOB	NANOG
GREM1	TJP1	CD28
MIR216A	REL	PTPN13
MIR135B	COL11A1	PGF
CCNA2	PRKAA1	HCG11
AXIN1	ZFHX4-AS1	RNF6
GHET1	MIR154	SLC7A11-AS1
MIR331	TOPBP1	ARNT
SMARCE1	RRM2	WIF1
PCAT7	NRIP1	MCM3
RMRP	CDR2	CXCL14
WRAP53	CHRNA5	RUNX1-IT1
BLACAT1	POLB	GNA11
MIR124-1	SSTR2	PER1
MIR361	HMGCR	NEK8
MIR494	CLPP	TRC-GCA24-1
TTK	GJB2	PAX5
PCAT29	DPPA2	PYROXD1
CYCS	TRADD	APOB
CBR3-AS1	TRC-GCA24-1	ABCC3
LINC01672	PLAGL1	VPS9D1-AS1
GACAT3	PRSS8	MIR379
INS	BGLAP	PRKCE
TGFB2	MIR371A	MIR135A1
IGFBP1	USF3	JAK3
POLK	RHOB	AFDN-DT
MIR26A1	ELK1	HNF4A
SNHG20	MIR7-2	AMACR
FALEC	TMPOP2	CD59
TINCR	TBX3	POMC
MIR485	RARS1	SOX21-AS1
MIR498	MYLK	PGM5-AS1
FEZF1-AS1	MSTO2P	CD9
MIR376B	SELE	ZFHX4-AS1
FENDRR	CCBE1	AREL1
MXI1	VCAM1	MIR9-2
PHOX2B	FOSL1	MSTO2P
MAP3K6	OLA1	WNT2
IL1RN	MIR133A1	MAGEC2
MIR151A	CEACAM6	EEF1A1
MIR212	LTBP1	EWSAT1
TOP1	NOD2	CHRNA3
MAX	MMP8	LIG1
MIR22HG	RHEB	HLA-DRB1
TLR2	PDGFA	DKK3
RNY1	COL2A1	CEMIP
EGLN1	PTK6	ACVR1B
KMT2C	MIR409	ACP3
ETV6	TFPI2	EPHA1
LINC00261	TGIF1	NCOA4
AKT3	FGF9	PCAT19
PRKCD	SLC7A11-AS1	BBC3
BCAS1	MIR9-2	ANPEP
NPTN-IT1	IGFBP7	KLK2
BAK1	C20orf204	CEACAM1
SCHLAP1	AMBP	MIR133A1
TSHR	FGF7P5	TUBA1B
GNRHR	F2RL1	SEMA4A
JAK1	MIR155HG	FGA
MIR377	SLC19A1	STUB1
CDH3	LTA	MYCL
LINC01133	AKAP3	KISS1R
RIPK1	HSF1	PDE11A
MIR30B	MIR490	MIR155HG
ALDH2	PDK1	DCK
SERPINA3	ANXA2P2	CHRNA5
PRKACA	POLH	MYLK-AS1
MIR92A1	PTP4A1	WFDC2
CYP2A6	RRM1	DUSP6
LOC107303340	PGR-AS1	POLR1C
MAP2K2	CRIPTO	PAX8-AS1
BCL10	MIR17HG	CD46
NPM1	PAX2	BNIP3
ING1	GPX4	DAB2IP
DDB2	TRB	FBN1
GRP	STK33	TRIM28
AXL	LINC00665	SPINT1
ENG	CYP2C9	PGR-AS1
CCND3	NR4A1	KRT18P55
TOE1	ATP7A	CXADR
MIR483	SHMT1	CDH17
TUSC7	SUZ12	CXCL5
GNRH1	MIR138-2	CD86
ELAVL1	S100A9	POLB
BIVM-ERCC5	SLC31A1	MIR501
BCAS3	GRB7	STK33
MIR374A	CCDC144NL-AS1	TRB
TNFRSF10A	BAG1	ANXA2P2
CYP2E1	CCR1	LNC-LBCS
CERNA3	DAB2IP	BTRC
LCP1	RYR3	WNT7A
MUC3A	CCNE2	AKR1C1
SNHG6	BIRC7	LOC126861339
MIR137	MIR379	WNT4
MIR381	TMEFF2	IQGAP1
MCC	SFRP2	FABP4
H2AC18	LOC126862483	NSD1
PDGFB	ETV1	LINC00665
TCF7	RELB	NOD2
NTRK3	RGCC	TRAF6
CDX2	ZP3	ENTPD1-AS1
RXRA	BMP7	MIR7-2
MAPK10	BTRC	CEACAM6
MIR92A2	RNASET2	INHA
GDF15	ENTPD1-AS1	ACRBP
CHGA	S100A2	ABCC4
HBEGF	LOC126861339	GPR65
MIR181C	GNA11	TRIP13
IGF2-AS	TFF3	IL1R1
MIR503	MYLK-AS1	SKP1
DUXAP9	TACC3	FOXP2
CDKN2C	NCL	LOC110011216
MIR196A1	TRIM28	ELOC
MIR542	DKC1	FZD7
CASC11	ANPEP	INHBA
MIR425	LAMC2	MIR124-2
FOLH1	MIR7-1	THPO
LOC100507346	KIAA0087	RNU6-1
MIR130B	LAMC1	TIAM1
FANCD2OS	AHCY	SAT1
MSMB	PIN1	SSX2
RIOX2	MND1	LAMC2
SPOP	DKK3	MIR584
FGF8	PPARGC1A	XAGE1B
MIR184	PPARD	SFRP4
RAD54B	FGF13	MIR138-2
SHH	STAT6	FOLR1
MIR376A1	NT5E	HPN
ITGAV	COPS5	AHCY
BAD	MCM7	TGFBR3
DGCR5	KRT18P55	KLK5
KITLG	DLX6-AS1	SLPI
GADD45A	RPS27A	SLC29A1
BID	HSD3B2	TNFRSF8
CCNG1	PRKCI	TACSTD2
EREG	IQGAP1	TBP
MIR372	MRPS7	HDAC3
HDAC4	RAD51-AS1	MIR188
IFNA1	LRP6	TMEFF2
MAP2K3	WNT2	ITGA9
ZEB2-AS1	KRT14	PARP2
EXT1	MYH9	HNRNPA2B1
PIK3R2	ASNS	SUZ12
TMX2-CTNND1	BNIP3	TACC3
XRCC5	TK1	TNFRSF6B
STK4	ACRBP	XAGE1A
MIR190A	NSD1	GAS8-AS1
AURKB	KRT4	MIR582
LRP1B	PDE11A	METTL3
MIR134	CCL20	UBE2T
MIR370	PRDM2	KIAA0087
MIR125B2	PCAT19	HOPX
CCR6	IL1R1	FAT4
DSPP	MIR545	FSHR
YY1	FLNA	MIR33B
MC1R	MIR582	RCVRN
MST1R	ALOX12	KLK7
JUP	LNC-LBCS	TRA-TGC7-1
MIR196B	ABCC4	TCF3
CHUK	ENPP2	KAT5
LOC126806659	MAPT	NR2F1-AS1
MIR148B	MIR19B1	MIR490
LINC01618	BOK	PRKCI
MIR675	SCGB2A2	H4C16
MVP	PBRM1	LIN28B
HDAC2	TNFRSF11B	BIRC7
MIR197	GPR65	THY1
ABCC2	DDR1	SPINT2
CTAG2	STON1-GTF2A1L	DLX6-AS1
PDPN	NRP2	SASH1
ITGA5	HOPX	GLUL
ZEB1-AS1	CCR2	YWHAE
NR1H2	ATAD2	NR5A1
NLRP3	ZNRF3	UIMC1
MIR508	F5	NR4A1
RPS20	TCF3	LIG3
ITGB4	MIR744	CASP6
PLCG1	SEC23B	LGR5
CDK7	STUB1	PDCD1LG2
MIR95	TNFRSF6B	THBS2
TP53TG1	CSNK1A1	MLANA
MUC5AC	MCM3	HSD3B1
CDH13	SYK	CTCFL
LOC110806263	SPRY2	MDK
ARID2	MAPK7	HAND2-AS1
MIR144	VIP	ETV7
TACC1	HSP90AB1	MDC1
ADH1B	HSD17B2	LATS2
ILK	PTH	HSD3B2
MIR532	EIF2S1	MIR615
RHOC	DMRT1	ALPP
ANGPT2	CUL3	CCNA1
MIR339	LIG3	F2
ENO2	CYLD	ACTA2-AS1
SLC25A5	UPK3A	EIF2AK2
MIR495	RBX1	KLK15
MIR432	MMP12	KMT2A
MIR33A	MAGEC2	GPR68
CTNND2	AGR2	ACP1
SYP	SGO2	HNRNPA1
MIR491	SIRT3	ANXA3
HIF1A-AS1	TNFRSF8	MIR518A1
HSPA8	MIR4713HG	NR0B1
GNAQ	PIRC66	MELK
CDC25C	CEACAM1	LOC111589216
UHRF1	SMAD1	ZNF496-DT
PCAT18	WNT3A	PCM1
ENSG00000277577	RNU6-1	MMP10
TKT	CD151	RICTOR
EPSTI1	ACTA2-AS1	MAD2L2
IL3	MIR501	PPARD
MUCL1	PWAR1	NNMT
AGAP2-AS1	LIMK1	PAK4
IKBKB	SEMA4A	TAP1
RABL3	ZNF496-DT	RHOD
CFTR	GPI	MIR367
POLR1HASP	EFNA1	HPRT1
FADD	EPOR	EML4
AKR1C3	ATF1	MAP1LC3A
NBR2	PDGFD	DPH1
MIR511	CTCFL	PTGES
MIR30D	RASA1	CYLD
LOC109504725	ACVR2A	NTN1
LHCGR	HAND2-AS1	MIR1-2
KDM4C	THPO	IGF2BP1
TUBB	GATA6	JPX
HOTAIRM1	NNMT	SELENBP1
MIR627	KLK15	RPA1
SERPINB3	CCNA1	MIR545
CEBPB	MYCL	KDM3A
BICDL3P	EIF3H	CDC20
FER1L4	GLUL	WNT2B
ID1	MDC1	ATG7
NGFR	MIR188	HELLS
MIR219A1	KPNA2	TNK2
MIR337	TRAF6	ACTN4
ITGA3	KMT2A	MIR708
MIR198	EML4	WNT6
EPHA3	MIR584	CSF3R
MIR422A	NR1I2	MIR506
CUL1	ECT2	NOG
SPAAR	SLC29A1	KAT2B
RAD52	CAT	SALL4
CYP3A5	PLAT	NKX3-1
RHBDF2	ACVR1	RPS27
GPC3	LOXL2	MIR513A1
LINC01772	ELOC	IL12RB1
VTN	CLDN1	MIR302D
MIR493HG	KDM3A	RPTOR
ENSG00000276919	F2	SLC45A3
MAP3K8	NR2F1-AS1	IL16
MIRLET7A2	RCVRN	FPGS
CD4	CXCL5	HLA-C
DIABLO	DAZL	MMP12
GSN	XAGE1B	CT55
STARD13	WNT10B	FGF13
DDR1	ATG9B	TNXA
LOC107982234	HTRA3	TF
ASAP1-IT1	PREPL	RBL2
SLC34A2	UCHL1	RAB25
ARID4B	TAP1	HSD17B4
IL2RA	ITGB6	RTEL1
MIR515-1	RALA	LNCOC1
CDC25B	SLC16A1	CGA
MIR378A	GAS8-AS1	GAS6
REV3L	SKP1	RBP1
GMNN	SPINT2	MAP3K20
SPINK1	INSL3	CDK5
BDNF-AS	SLC45A3	LTO1
ANKRD30A	ITGA9	OIP5-AS1
EPHA5	TIAM1	CASC17
ACACA	WNT2B	TRAF2
MIR186	USP7	LPAR3
CSNK2A1	DDX5	EIF5A
RACK1	CTBP1	MBL2
VRK1	SH2B1	MIR625
RHOB	UIMC1	IL32
WEE1	CEMIP	ANG
EPHX1	GLI2	PDIA3
GSTM3	PTGES	DNA2
LINC00460	PELP1	LINC00707
APOD	CHI3L1	MIR371A
NTRK2	COL18A1	TES
IL6ST	ANG	L1CAM
SSTR2	MIR367	YWHAZ
MIR28	CSK	LINC00115
UBXN11	JPX	PSMC3IP
PTPN3	XAGE1A	DAB2
BACE1-AS	LGR5	MIR383
SOD1	HDAC3	CDCP1
BNAT1	EPHA1	GNRH2
E2F2	EEF1A1	PTP4A3
SMARCA2	TSPY1	CLEC3B
PTPRJ	SPIN1	FSHB
SNHG14	PON1	NUTF2P3
MIR487B	HES1	MIR509-1
PDGFRL	REG4	AMHR2
LRP6	CT55	LINC02041
MIR605	FAT4	ZBTB20-AS4
EBAG9	MAD2L2	DDX6P1
DLEC1	IBSP	CP
PLK2	MIR625	LAMC1
AMPH	FZD7	ADAM9
CALCA	TNXA	RAN
RHOBTB2	AGK	SERPINF1
CDKN1C	NAPSA	COL2A1
DMD	MIR615	SPAG9
CD8A	HROB	MCU
TGFB3	MIR33B	EED
LGALS3BP	PRMT1	REL
CCAR2	MIR513A1	KLK8
LZTS1	ACTN4	F5
CXCL10	CDCP1	ANAPC1
BRINP1	OSM	FLI1
IGF2BP3	HNRNPA1	ATG5
MIR99B	TNFRSF11A	MIR217
EIF2AK3	EIF2B1	VWF
TFDP1	PER1	TMEM71
NFKB2	REN	LCK
CEBPA	G6PD	PWAR4
DRD4	KAT5
DUXAP10	NCOA6
FRGCA	LIFR
TCIM	CYP21A2
ADAMTS9-AS2	CBS
HSP90B1	ZNF350
LTA	WNT3
NCOA6	APBB3
E2F3	AGR3
MIR138-1	CXCL9
WNT3A	APC2
DNM3OS	CCN4
CD80	HOXA9
DLEU2	MAPK9
ICOSLG	EIF2B3
RPSA	IGF2BP1
SNHG17	THBS2
FOXD2-AS1	TRAF4
MCM2	MIR708
TMEM238L	CDH17
GHRL	ETS2
RELB	NUMB
ZNF276	XK
NUMA1	UBE2C
FAT1	MSH5-SAPCD1
LINC00473	PAK4
ATAD2	TBP
CASP2	AMPH
HEIH	PTPRG
PTN	LINC00115
DMTF1	EIF2AK2
TYR	SSX1
FANCL	AIM2
TRADD	PRKCB
HMGCR	CP
DKC1	SLC39A1
GJB2	TPO
LINC00092	CXCL14
PEG10	NOG
HABP2	LATS2
GATA2	TRA-TGC7-1
FAP	CSNK2A2
SOD2-OT1	BRWD1
TGIF1	ARID1B
BIRC3	NEK2
MIR7-1	CASC17
TJP1	SETBP1
IQANK1	IKBKG
LINC02605	PEX6
MAD2L1	MAP1LC3A
CAGE1	UNG
CYP11A1	HPRT1
MIR129-1	MED1
CSNK1A1	LIN28B
ALOX5	PTPA
DDX5	PWAR4
PCGEM1	ZNF462
MIR103A1	GHRHR
PTPRG	EED
LINC00857	METTL3
MTUS1	LINC00707
MIR452	MIR302D
MYCN	RPS6
HERPUD1	HNRNPK
SGK1	MIR383
RRAS	FLI1
LINC00963	LRATD2
MIR100HG	TNFAIP3
GHR	CXCR3
GHRH	MIR506
SCARNA5	SLC2A4
BRCATA	TRAF3
AMER1	AIRE
MIR512-1	PTGER2
LYVE1	DVL1
PRSS1	NUTF2P3
MYLK	DNA2
CTBP1	YWHAE
MIR330	SERPINF1
HAGLROS	LSM1
THBS4	DES
PRDX1	GLI3
MIR30C1	CD47
MIR454	CDH11
CRIPTO	KISS1R
FGF17	OIP5-AS1
TSPAN31	BACH1
H3-3A	PA2G4
MBD4	MELK
MSN	GAS6
CDH10	ADAMTS6
RARS1	CSF3R
LINC00941	LINC02041
PSCA	TRIM25
CCNE2	RPS27
EHMT2	PAX5
MIR376C	ZBTB20-AS4
RPL34-DT	DDX6P1
PRDM2	YWHAZ
IL6R	BCAS3
CTAG1A	FOXC1
ETV1	VWF
ELK1	ARID4B
DCST1-AS1	MIR1-2
PLA2G2A	ROR2
MIR608	DEK
GAPLINC	IL12RB1
TK1	ELF3
MIR449A	IL16
IGFBP4	TF
ALOX12	HSPA9
PCBP2-OT1	PTP4A3
SBF2-AS1	SPAG9
CYP2C9	EEF2
AZGP1	DUSP6
PRMT1	BRCA3
S100A2	MIR124-2
FBLN1	KRT17
TUSC8	BRD4
RBX1	SASH1
EIF3H	GPR4
MIR218-2	CDC20
KIF15	ESRRG
MAPK9	CYP2B6
PPP2R2A	ADRB2
ENPP2	CLIC1
MIR129-2	NTN1
SLC16A1-AS1	TFAP2C
BEX2	IL32
HSD17B2	FABP4
MAGEA1	BUB1B-PAK6
HOXA11	PDCD1LG2
TPX2	HLA-C
PTPN12	LOC111589216
LIFR	NET1
TG	TNK2
MIR574	ROCK2
SRGAP1	PDIA3
MDC1-AS1	SLC35C2
LOC126862483	RPA1
MSLN	LOC126861258
USF3	WNT6
PWRN1	EPRS1
MIR622	PRAME
LINC00968	INHBB
FGF9	AZGP1
FANCB	MBL2
FOXE1	MCU
ERLNC1	RAP1A
CDH11	PRKAB1
CSK	ZBTB16
DDR2	LATS1
CSNK1D	RTEL1
FZD3	SDCCAG8
ERG	TES
ERGIC3	LTO1
RALA	CX3CR1
LOC107988030	CCAR2
NCRUPAR	PAX3
CUL3	UBE2T
ATF1	LINC01194
NHERF1	CGB3
RELN	MMP10
NET1	SLC1A5
PRKD1	ADAM9
PA2G4	S100A7
CCEPR	UBE2I
LSM1	KLK11
ENSG00000215409	NKX3-1
ENSG00000230087	GLS
IGFBP6	PIM1
MIR637	CASP6
MIR16-2	S100B
FAM215A	TRPV6
LOC126807401	CCNB2
LOHAN2	PIAS1
PKHD1	FPGS
FAN1	TRAF2
LRATD2	VAV3
GHRHR	TMEM71
H1-3	CASP5
PIAS1	ACP1
CBFB	KAT2B
DLEU7-AS1	SYNE1
BGLAP	MIR217
NTS	LCK
TDRG1	MAP3K20
AKAP13	CHD1L
PIK3R3	PCM1
SCGB2A1	HLA-DQA1
CSNK2A2	KDM5B
PYHIN1	H4C16
KLK14	RUVBL1
CCNB2	MDK
MIR346	RHOBTB2
SUMO1P3	CDK5
HOXB-AS3	EPHB6
MAGEA3	MIR518A1
HDAC5	ANAPC1
GNAS-AS1	ECM1
CT83	BCAS1
UCHL1	RPTOR
TNFRSF19	LIN28A
NCAM1
FLT3
RBM38
GGPS1
MAP2K5
MIR551A
PGBD3
PRKD3
MIR199A2
MT-CO1
SFTA1P
PTPRC
LIMK1
GSTA1
MIR7-3
CLPTM1L
CEP85L
IL7
PTP4A1
MAPK12
NUMB
RGMB-AS1
SNORD15A
PRSS21
KLK13
MYO1B
RBBP4
CCN4
MIR518B
SNHG8
VTRNA2-1
ENTPD3-AS1
RMI1
EIF2S1
ATF2
BMPR1B
HOXA13
MED1
MIR103A2
KRT17
SNHG3
ECM1
BCAS2
ATRX
MIR147A
SMAD1
RAP1A
MIR590
GAS6-AS1
NRP2
MIR635
SOCS1
SLC39A1
MT-ND1
ITGA2
TXNIP
MUC19
PPP1R1B
WSPAR
SGO1
GPSM2
TRIM25
ARHGEF2
HSP90AB1
SAFB
G6PD
GAS5-AS1
GABPB1-AS1
TOPBP1
SNORD118
LINC00668
IFNA2
CT45A10
GLO1
MTAP
RRM2
PRECSIT
MAFA-AS1
SEMA3A
UGT2B15
LCOR
FGF5
EFCAB10
PSMA1
MALINC1
SFTA3
BRF1
DELEC1
CARS2
SCGB1D2
ABI1
MIR648
SNORD44
EWSR1
GLI2
MACC1
UBE2I
RBFOX1
LINC00342
MIR572
INS-IGF2
PCOTH
OVCAS1
HSPA1A
POLH
ANKRD17
BLID
LINC00515
PRPF31
HK1
ITGB3BP
MIR181B2
LINC01554
MCM7
LINC01088
SERPINA1
SP3
ZNF300P1
CT45A1
FGF6
HOXA5
MYEF2
ADIPOR1
PTPRF
ZNF521
INPPL1
GATA6-AS1
MAGEA4
RHO
ROCK2
IGSF9B
MIR662
TCERG1
PLEKHA8
MIR657
CACNA1G-AS1
EIF4G1
SPHK2
FMNL1-DT
FZR1
DUSP3
CD40LG
SOX5
ENAH
CCN5
CDC6
STARD3
KCNMB2-AS1
DPP4
APAF1
TRERNA1
HSD17B13
AGR3
CTBP1-AS
FOSL2
ENSG00000275307
ENSG00000276965
DUXAP8
MIR302A
SGO1-AS1
C14orf132
MIR17HG
TATDN1
OVAAL
GAST
RAB4B-EGLN2
HTATIP2
SAFB2
MIR611
PRKCQ
OLA1
PSMB5
SRD5A1
MIR583HG
GNB3
PURPL
FAIM2
NR3C2
PEBP1
VCAN
MROCKI
PAX8
CALML4
LOC110485084
OPRM1
COLCA1
CCKBR
MATK
PSIP1
PPP1R14C
HSPB8
LINC01433
SULF1
UGDH
CALB2
GATA4
KCNB2
PAWR
CCN6
ARFGEF3
MTA2
SOCS2-AS1
EGFLAM-AS1
TAB1
LTF
PTCH2
IL4R
PEA15
LEF1-AS1
TCF4
EHBP1
SMO
PRDM16-DT
LINC00880
HPR
ZNF461
PTPRD-AS1
ECT2
TPM1
TMPRSS2
ZNHIT6
EIF3E
DMBT1
BTG3-AS1
PANTR1
MPL
KLF17
SMURF2
TUBA4B
MIR3936HG
PTGER4
SGK2
MT1DP
BPHL
LOC730101
P3H2
VIM-AS1
MIR409
LINC02446
IKBKG
CXCR1
MTA3
AOC4P
MIR500A
MIR154
KLRK1
RBM5-AS1
LIF
RHEB
UGCG
MAP3K20-AS1
TNFRSF10C
CASP1
ST3GAL1
MIR455
IL13
NTPCR
COL11A1
LINC00538
TFPI
ST8SIA1
TNFRSF10D
HSPD1
HLA-DQB1
HAVCR2
CLDN3
MMP17
MRC2
NANOG
CD28
PTPN13
CSN2
PGF
HCG11
RNF6
SLC7A11-AS1
ARNT
PCNA-AS1
WIF1
MCM3
CXCL14
RUNX1-IT1
GNA11
CEBPA-DT
NFIB
PER1
RLIM
INTS7
NEK8
SLMAP
ARF6
TRC-GCA24-1
PAX5
PYROXD1
GUCY1B2
APOB
ABCC3
FZD6
UBE2V2-AS1
VPS9D1-AS1
MIR379
MAGED2
PRKCE
MIR135A1
JAK3
TPD52L2
[truncated: 1,286 more rows]

## Sheet: S5
Table S5. Official gene symbol of the common genes targeted by both the 18 screened compound pool and the studied diseases
CFTR
PDE4A
PPARA
PLG
PPARG
RARB
PTGFR
PTPRC
CYP26A1
PTGER4
PTGS1
LTB4R
TRPV1
PGR
SRD5A2
NR3C2
PSEN1
SRD5A1
PLA2G4A
CYP3A4
AGTR1
PTGS2
CCND1
CDK4
TEK
BRAF
LYN
TNNT2
TNNI3
ESR1
PTGER2
G6PD
VDR
AR
PTPN1
HMGCR
NR3C1
NOS2
RORC
SLC6A4
NR1H2
ERBB2
NR1H4
FAAH
PTPN2
CNR1
PTPN11
MAPK3
TRPM8
PTGES
MMP1
MAPK1
ACE
ELANE
HSD17B2
HSD17B1
AHR
ABCB1
ADORA1
SYK
ADORA2A
F2
MPO
PIK3R1
MMP3
CXCR1
ALK
AKR1C3
PARP1
MAPT
MYLK
PIK3CG
AKR1C1
XDH
MAOA
CDK5
EGFR
SRC
KDR
MET
AKT1
AKR1B1
ALOX5
ESR2
CYP19A1
MMP9
TTR
MMP13
AKR1C2
APP
MMP2
TERT

## Sheet: S6
Table S6. GO analysis of the 92 common targets for 18 screened compounds and studied diseases (p-value<0.05)
Category	Term	Count	%	PValue	Genes	List Total	Pop Hits	Pop Total	Fold Enrichment	Bonferroni	Benjamini	FDR
BP	GO:0034614~cellular response to reactive oxygen species	9	9.78261	1.25e-10	MMP2, MMP3, AKR1C3, MAPK1, AKT1, MAPT, MMP9, EGFR, MAPK3	92	53	19453	35.9059	2.35e-07	2.35e-07	2.13e-07
BP	GO:0009410~response to xenobiotic stimulus	14	15.2174	5.32e-10	LYN, ACE, ABCB1, SRD5A2, SRC, SRD5A1, MMP2, AHR, PTGS2, SLC6A4, ADORA2A, CCND1, CDK4, PPARG	92	277	19453	10.6868	1e-06	3.97e-07	3.61e-07
BP	GO:0001934~positive regulation of protein phosphorylation	13	14.1304	6.35e-10	LYN, APP, BRAF, PSEN1, F2, MMP9, EGFR, CCND1, ERBB2, KDR, AKT1, TEK, MAPK3	92	226	19453	12.1628	1.19e-06	3.97e-07	3.61e-07
BP	GO:0030518~intracellular steroid hormone receptor signaling pathway	6	6.52174	2.5e-09	AR, PGR, NR3C1, ESR1, ESR2, NR3C2	92	13	19453	97.5903	4.7e-06	1.11e-06	1.01e-06
BP	GO:0010629~negative regulation of gene expression	14	15.2174	2.96e-09	APP, ACE, NOS2, SRC, NR1H2, PSEN1, ESR1, TERT, KDR, AKT1, PGR, PPARG, MAPT, XDH	92	319	19453	9.27975	5.56e-06	1.11e-06	1.01e-06
BP	GO:0007165~signal transduction	24	26.087	2.22e-08	LYN, ALK, SRC, BRAF, PIK3R1, NR3C1, ESR1, EGFR, ESR2, NR3C2, AR, TTR, CDK4, ERBB2, ADORA1, AKT1, PDE4A, MAPK1, RARB, PGR, PPARG, TEK, MET, PTGES	92	1307	19453	3.88271	4.17e-05	6.95e-06	6.31e-06
BP	GO:0050728~negative regulation of inflammatory response	10	10.8696	3.27e-08	PTGER4, ADORA2A, ALOX5, NR1H4, PPARG, TEK, AHR, PPARA, ELANE, PTPN2	92	149	19453	14.191	6.14e-05	8.77e-06	7.97e-06
BP	GO:0043406~positive regulation of MAP kinase activity	8	8.69565	7.15e-08	APP, PTPRC, SRC, ERBB2, PSEN1, EGFR, ELANE, PIK3CG	92	77	19453	21.9684	0.000134	1.49e-05	1.35e-05
BP	GO:0022617~extracellular matrix disassembly	7	7.6087	7.15e-08	MMP13, MMP1, MMP2, MMP3, PLG, MMP9, ELANE	92	46	19453	32.1765	0.000134	1.49e-05	1.35e-05
BP	GO:0046777~protein autophosphorylation	10	10.8696	1.83e-07	LYN, ALK, SYK, CDK5, SRC, ERBB2, KDR, AKT1, TEK, EGFR	92	182	19453	11.6179	0.000343	3.43e-05	3.12e-05
BP	GO:0043066~negative regulation of apoptotic process	15	16.3043	2.05e-07	PTGFR, SRC, NR1H4, AKR1B1, BRAF, PIK3R1, PSEN1, MPO, MMP9, EGFR, ERBB2, ADORA1, KDR, AKT1, TEK	92	540	19453	5.87349	0.000385	3.5e-05	3.18e-05
BP	GO:0007169~transmembrane receptor protein tyrosine kinase signaling pathway	9	9.78261	2.56e-07	LYN, ALK, SYK, SRC, ERBB2, KDR, TEK, MET, EGFR	92	137	19453	13.8906	0.000481	4.01e-05	3.64e-05
BP	GO:0018108~peptidyl-tyrosine phosphorylation	7	7.6087	2.95e-07	LYN, SYK, SRC, ERBB2, KDR, TEK, EGFR	92	58	19453	25.5193	0.000554	4.26e-05	3.87e-05
BP	GO:0032496~response to lipopolysaccharide	9	9.78261	4.87e-07	PTGER4, PTGFR, ACE, NOS2, CNR1, PTGER2, PTGS2, MPO, ELANE	92	149	19453	12.7719	0.000915	6.27e-05	5.7e-05
BP	GO:0030522~intracellular receptor signaling pathway	6	6.52174	5.01e-07	AR, NR1H2, RORC, NR1H4, AHR, PPARA	92	34	19453	37.3139	0.000941	6.27e-05	5.7e-05
BP	GO:0007204~positive regulation of cytosolic calcium ion concentration	9	9.78261	6.58e-07	PTGER4, PTGFR, APP, CXCR1, PTGER2, AGTR1, TRPV1, ESR1, PIK3CG	92	155	19453	12.2775	0.00123534	7.45e-05	6.76e-05
BP	GO:0071276~cellular response to cadmium ion	6	6.52174	6.74e-07	AKR1C3, MAPK1, AKT1, MMP9, EGFR, MAPK3	92	36	19453	35.2409	0.00126492	7.45e-05	6.76e-05
BP	GO:0010628~positive regulation of gene expression	14	15.2174	8.57e-07	PTGFR, APP, VDR, NR1H2, BRAF, PSEN1, SLC6A4, AR, ERBB2, AKT1, MAPK1, PGR, PPARG, MAPK3	92	519	19453	5.70374	0.00160851	8.36e-05	7.6e-05
BP	GO:0006954~inflammatory response	13	14.1304	8.8e-07	PTGER4, PTGFR, NOS2, PTGER2, NR1H4, PTGS2, PIK3CG, LTB4R, PTGS1, ADORA2A, ADORA1, AGTR1, AKT1	92	436	19453	6.30457	0.00165207	8.36e-05	7.6e-05
BP	GO:1990090~cellular response to nerve growth factor stimulus	6	6.52174	8.91e-07	APP, PARP1, AKT1, BRAF, TRPV1, MAPT	92	38	19453	33.3862	0.00167146	8.36e-05	7.6e-05
BP	GO:0061370~testosterone biosynthetic process	4	4.34783	9.84e-07	SRD5A2, HSD17B1, AKR1C3, CYP19A1	92	5	19453	169.157	0.00184554	8.8e-05	7.99e-05
BP	GO:0006468~protein phosphorylation	13	14.1304	1.07e-06	LYN, APP, SYK, SRC, BRAF, PIK3R1, MYLK, CDK5, CDK4, ERBB2, AKT1, MAPK1, MAPK3	92	444	19453	6.19098	0.00199864	9.09e-05	8.26e-05
BP	GO:0032270~positive regulation of cellular protein metabolic process	5	5.43478	1.3e-06	NR1H2, AGTR1, MAPK1, AKT1, MAPK3	92	18	19453	58.7349	0.00244595	0.000106	9.67e-05
BP	GO:0043410~positive regulation of MAPK cascade	9	9.78261	1.45e-06	ALK, APP, AR, PTPRC, SYK, ERBB2, ADORA1, KDR, TEK	92	172	19453	11.064	0.00271015	0.000113	0.000103
BP	GO:0042127~regulation of cell proliferation	9	9.78261	1.65e-06	ALK, NOS2, PTGER2, ERBB2, AGTR1, PLA2G4A, BRAF, EGFR, PTGS1	92	175	19453	10.8743	0.00308523	0.000124	0.000112
BP	GO:0051897~positive regulation of protein kinase B signaling	9	9.78261	2.49e-06	APP, SRC, AKR1C3, KDR, AKR1C2, TEK, MET, EGFR, PIK3CG	92	185	19453	10.2865	0.00467067	0.000176	0.000159
BP	GO:0006693~prostaglandin metabolic process	5	5.43478	2.52e-06	AKR1C1, AKR1C3, AKR1B1, AKR1C2, PTGES	92	21	19453	50.3442	0.00472749	0.000176	0.000159
BP	GO:0038083~peptidyl-tyrosine autophosphorylation	5	5.43478	3.07e-06	ALK, SRC, KDR, EGFR, MAPK3	92	22	19453	48.0558	0.00575444	0.000206	0.000187
BP	GO:0043065~positive regulation of apoptotic process	11	11.9565	3.85e-06	APP, ACE, CNR1, SRC, MMP2, RARB, PPARG, TRPV1, PSEN1, PTGS2, MMP9	92	336	19453	6.92233	0.00720403	0.000249	0.000226
BP	GO:0000122~negative regulation of transcription from RNA polymerase II promoter	18	19.5652	4.15e-06	APP, PARP1, VDR, NR1H2, RORC, NR1H4, TRPV1, PSEN1, NR3C1, ESR1, ESR2, AR, CCND1, RARB, PPARG, PPARA, ELANE, PTPN2	92	1016	19453	3.74608	0.00776199	0.00026	0.000236
BP	GO:1902895~positive regulation of pri-miRNA transcription from RNA polymerase II promoter	6	6.52174	4.82e-06	AR, TERT, NR1H2, PPARG, NR3C1, EGFR	92	53	19453	23.9372	0.00900922	0.000283	0.000257
BP	GO:0019233~sensory perception of pain	6	6.52174	4.82e-06	ACE, CDK5, CNR1, PTGS2, PTGES, MAPK3	92	53	19453	23.9372	0.00900922	0.000283	0.000257
BP	GO:0044597~daunorubicin metabolic process	4	4.34783	8.15e-06	AKR1C1, AKR1C3, AKR1B1, AKR1C2	92	9	19453	93.9758	0.0151909	0.000464	0.000421
BP	GO:0032869~cellular response to insulin stimulus	7	7.6087	1.04e-05	PARP1, SRC, SRD5A1, CDK4, AKT1, PPARG, PIK3R1	92	106	19453	13.9634	0.0193325	0.000574	0.000522
BP	GO:0043627~response to estrogen	6	6.52174	1.14e-05	CCND1, SRD5A1, MMP2, PPARG, TEK, ESR1	92	63	19453	20.1377	0.0211393	0.000605	0.00055
BP	GO:0044598~doxorubicin metabolic process	4	4.34783	1.16e-05	AKR1C1, AKR1C3, AKR1B1, AKR1C2	92	10	19453	84.5783	0.021558	0.000605	0.00055
BP	GO:0070374~positive regulation of ERK1 and ERK2 cascade	9	9.78261	1.24e-05	APP, PTPRC, SRC, KDR, BRAF, PTPN11, TEK, EGFR, MAPK3	92	230	19453	8.27396	0.02295	0.000616	0.00056
BP	GO:0070372~regulation of ERK1 and ERK2 cascade	5	5.43478	1.28e-05	LYN, SYK, ERBB2, HMGCR, EGFR	92	31	19453	34.1041	0.023751	0.000616	0.00056
BP	GO:0048009~insulin-like growth factor receptor signaling pathway	5	5.43478	1.28e-05	AR, MAPK1, AKT1, PIK3R1, MAPK3	92	31	19453	34.1041	0.023751	0.000616	0.00056
BP	GO:0045944~positive regulation of transcription from RNA polymerase II promoter	19	20.6522	1.35e-05	APP, PARP1, VDR, NR1H2, NR1H4, AHR, PIK3R1, NR3C1, ESR1, EGFR, ESR2, AR, AKT1, RARB, PGR, PPARG, PPARA, MET, MAPK3	92	1232	19453	3.26093	0.0250108	0.000633	0.000575
BP	GO:0042448~progesterone metabolic process	4	4.34783	1.59e-05	SRD5A1, AKR1C1, AKR1C3, AKR1C2	92	11	19453	76.8893	0.0294234	0.000711	0.000646
BP	GO:0071492~cellular response to UV-A	4	4.34783	1.59e-05	MMP1, MMP2, MMP3, MMP9	92	11	19453	76.8893	0.0294234	0.000711	0.000646
BP	GO:0007611~learning or memory	6	6.52174	1.66e-05	APP, SRC, MAPK1, MAPT, PSEN1, EGFR	92	68	19453	18.657	0.0306306	0.000723	0.000657
BP	GO:2000379~positive regulation of reactive oxygen species metabolic process	5	5.43478	1.87e-05	AKR1C1, AKR1C3, AGTR1, F2, XDH	92	34	19453	31.0949	0.034444	0.000797	0.000724
BP	GO:0008286~insulin receptor signaling pathway	6	6.52174	1.91e-05	PTPN1, MAPK1, AKT1, PIK3R1, PTPN2, MAPK3	92	70	19453	18.1239	0.0352202	0.000797	0.000724
BP	GO:0033674~positive regulation of kinase activity	6	6.52174	2.19e-05	ALK, ERBB2, KDR, TEK, MET, EGFR	92	72	19453	17.6205	0.0403116	0.000894	0.000813
BP	GO:0042327~positive regulation of phosphorylation	5	5.43478	2.93e-05	APP, AR, KDR, PSEN1, EGFR	92	38	19453	27.8218	0.0535132	0.00117016	0.00106299
BP	GO:0071392~cellular response to estradiol stimulus	5	5.43478	3.6e-05	SRD5A1, MMP2, ESR1, EGFR, ESR2	92	40	19453	26.4307	0.0653739	0.00140849	0.00127949
BP	GO:0007186~G-protein coupled receptor signaling pathway	16	17.3913	3.93e-05	PTGFR, APP, PTGER2, AKR1C3, AKR1C2, F2, PIK3CG, LTB4R, AR, CXCR1, ADORA1, AGTR1, AKT1, PDE4A, PGR, PPARG	92	966	19453	3.50221	0.0710986	0.00149299	0.00135625
BP	GO:0030574~collagen catabolic process	5	5.43478	3.97e-05	MMP13, MMP1, MMP2, MMP3, MMP9	92	41	19453	25.7861	0.0719325	0.00149299	0.00135625
BP	GO:1904645~response to beta-amyloid	4	4.34783	4.33e-05	MMP13, MMP2, MMP3, MMP9	92	15	19453	56.3855	0.078033	0.00159302	0.00144712
BP	GO:0009755~hormone-mediated signaling pathway	5	5.43478	5.77e-05	NR1H2, RARB, PTPN11, PPARG, PPARA	92	45	19453	23.494	0.102619	0.00207675	0.00188655
BP	GO:0007275~multicellular organism development	7	7.6087	5.89e-05	ALK, VDR, ERBB2, KDR, TEK, MET, EGFR	92	144	19453	10.2786	0.104742	0.00207675	0.00188655
BP	GO:0008285~negative regulation of cell proliferation	11	11.9565	5.97e-05	LYN, APP, AR, ADORA2A, VDR, ADORA1, RARB, PLG, PTGS2, PTPN2, PTGES	92	462	19453	5.03442	0.106088	0.00207675	0.00188655
BP	GO:0007613~memory	6	6.52174	6.11e-05	APP, CNR1, MAPT, PSEN1, PTGS2, SLC6A4	92	89	19453	14.2548	0.108347	0.002085	0.00189404
BP	GO:0048143~astrocyte activation	4	4.34783	6.42e-05	APP, ADORA2A, MAPT, PSEN1	92	17	19453	49.7519	0.113614	0.00213279	0.00193746
BP	GO:0070141~response to UV-A	3	3.26087	6.47e-05	CCND1, AKT1, EGFR	92	3	19453	211.446	0.114474	0.00213279	0.00193746
BP	GO:0045429~positive regulation of nitric oxide biosynthetic process	5	5.43478	6.85e-05	APP, AKT1, TRPV1, PTGS2, ESR1	92	47	19453	22.4942	0.12076	0.00221884	0.00201562
BP	GO:0008209~androgen metabolic process	4	4.34783	7.68e-05	SRD5A2, HSD17B2, CYP3A4, ESR1	92	18	19453	46.9879	0.134315	0.00240382	0.00218366
BP	GO:0071380~cellular response to prostaglandin E stimulus	4	4.34783	7.68e-05	PTGER4, PTGER2, AKT1, PPARG	92	18	19453	46.9879	0.134315	0.00240382	0.00218366
BP	GO:0048013~ephrin receptor signaling pathway	5	5.43478	8.75e-05	LYN, SRC, MMP2, PTPN11, MMP9	92	50	19453	21.1446	0.1516	0.00269501	0.00244818
BP	GO:0007173~epidermal growth factor receptor signaling pathway	5	5.43478	9.46e-05	SRC, AKT1, BRAF, PTPN11, EGFR	92	51	19453	20.73	0.162857	0.00286696	0.00260438
BP	GO:0001516~prostaglandin biosynthetic process	4	4.34783	0.000107	PLA2G4A, PTGS2, PTGES, PTGS1	92	20	19453	42.2891	0.181389	0.00312711	0.00284071
BP	GO:0045737~positive regulation of cyclin-dependent protein serine/threonine kinase activity	4	4.34783	0.000107	CCND1, SRC, AKT1, EGFR	92	20	19453	42.2891	0.181389	0.00312711	0.00284071
BP	GO:0032355~response to estradiol	6	6.52174	0.000112	PTGFR, CCND1, PTGS2, ESR1, CYP19A1, SLC6A4	92	101	19453	12.5611	0.188943	0.00322162	0.00292656
BP	GO:0007267~cell-cell signaling	8	8.69565	0.000114	AR, ADORA2A, SRD5A2, ADORA1, PGR, TEK, MAPT, ESR2	92	234	19453	7.22891	0.193311	0.00325463	0.00295655
BP	GO:0070371~ERK1 and ERK2 cascade	5	5.43478	0.000119	PTGER4, KDR, MAPK1, BRAF, MAPK3	92	54	19453	19.5783	0.199538	0.00332168	0.00301746
BP	GO:0071395~cellular response to jasmonic acid stimulus	3	3.26087	0.000129	AKR1C1, AKR1C3, AKR1C2	92	4	19453	158.584	0.215267	0.00356466	0.00323818
BP	GO:0030154~cell differentiation	13	14.1304	0.000136	LYN, SYK, SRD5A2, SRC, SRD5A1, VDR, NR1H2, NR1H4, EGFR, AKT1, RARB, PPARG, PPARA	92	723	19453	3.80193	0.225141	0.00366619	0.00333042
BP	GO:0008202~steroid metabolic process	5	5.43478	0.000137	AKR1C1, HSD17B2, AKR1C3, AKR1C2, CYP3A4	92	56	19453	18.8791	0.226362	0.00366619	0.00333042
BP	GO:0045893~positive regulation of transcription, DNA-templated	13	14.1304	0.000145	SRC, NR1H2, RORC, NR1H4, AHR, PSEN1, ESR1, EGFR, ESR2, AR, AKT1, PPARG, PPARA	92	728	19453	3.77582	0.238153	0.00383083	0.00347998
BP	GO:0032760~positive regulation of tumor necrosis factor production	6	6.52174	0.000153	APP, PTPRC, SYK, PTPN11, PSEN1, PIK3R1	92	108	19453	11.747	0.249673	0.00397469	0.00361066
BP	GO:0007166~cell surface receptor signaling pathway	9	9.78261	0.000155	PTPRC, CXCR1, ERBB2, MAPK1, TRPV1, F2, MET, EGFR, MAPK3	92	329	19453	5.78423	0.251867	0.00397469	0.00361066
BP	GO:0045861~negative regulation of proteolysis	4	4.34783	0.000164	CDK5, NR1H2, AKT1, F2	92	23	19453	36.7732	0.264933	0.0041398	0.00376065
BP	GO:0071320~cellular response to cAMP	5	5.43478	0.000168	APP, SRD5A1, AHR, CFTR, PIK3CG	92	59	19453	17.9191	0.269956	0.0041398	0.00376065
BP	GO:0009612~response to mechanical stimulus	5	5.43478	0.000168	PTGER4, SRC, MMP2, PPARG, MPO	92	59	19453	17.9191	0.269956	0.0041398	0.00376065
BP	GO:0001666~response to hypoxia	7	7.6087	0.000178	ACE, NOS2, MMP2, ADORA1, TEK, PPARA, SLC6A4	92	176	19453	8.40977	0.283766	0.00433402	0.00393708
BP	GO:0008584~male gonad development	6	6.52174	0.000181	AR, ACE, SRD5A2, SRD5A1, AKR1C3, ESR1	92	112	19453	11.3274	0.288709	0.00436722	0.00396724
BP	GO:0051247~positive regulation of protein metabolic process	4	4.34783	0.000187	APP, NR1H2, AGTR1, AKT1	92	24	19453	35.2409	0.29572	0.00443729	0.00403089
BP	GO:0071799~cellular response to prostaglandin D stimulus	3	3.26087	0.000214	PTGFR, AKR1C3, AKR1C2	92	5	19453	126.867	0.331558	0.00503454	0.00457344
BP	GO:0008284~positive regulation of cell proliferation	11	11.9565	0.000231	LYN, PTGFR, AR, CDK4, ERBB2, AKR1C3, KDR, AKR1C2, AKT1, F2, EGFR	92	545	19453	4.26771	0.351435	0.00530007	0.00481465
BP	GO:0006805~xenobiotic metabolic process	6	6.52174	0.000231	CYP26A1, ABCB1, AKR1C1, RORC, AHR, CYP3A4	92	118	19453	10.7515	0.352512	0.00530007	0.00481465
BP	GO:1902894~negative regulation of pri-miRNA transcription from RNA polymerase II promoter	4	4.34783	0.000267	APP, PPARG, PPARA, ESR1	92	27	19453	31.3253	0.394405	0.00604188	0.00548852
BP	GO:0042593~glucose homeostasis	6	6.52174	0.000281	CNR1, ALOX5, AKT1, PTPN11, PPARG, PTPN2	92	123	19453	10.3144	0.409656	0.00627352	0.00569895
BP	GO:0050900~leukocyte migration	4	4.34783	0.000298	LYN, SRC, ADORA1, MMP9	92	28	19453	30.2065	0.428699	0.00658536	0.00598223
BP	GO:0006979~response to oxidative stress	6	6.52174	0.000302	APP, AKT1, PSEN1, PTGS2, MPO, PTGS1	92	125	19453	10.1494	0.433291	0.0066026	0.00599788
BP	GO:0035556~intracellular signal transduction	10	10.8696	0.000311	LYN, SYK, SRC, ERBB2, MAPK1, AKT1, BRAF, TEK, PSEN1, MAPK3	92	462	19453	4.57675	0.442663	0.00671831	0.00610301
BP	GO:0006694~steroid biosynthetic process	4	4.34783	0.000331	SRD5A2, SRD5A1, HSD17B1, CYP19A1	92	29	19453	29.1649	0.463312	0.00707085	0.00642325
BP	GO:0060079~excitatory postsynaptic potential	5	5.43478	0.000343	ADORA2A, CDK5, ADORA1, AKT1, TRPV1	92	71	19453	14.8905	0.474653	0.0072313	0.00656901
BP	GO:0007189~adenylate cyclase-activating G-protein coupled receptor signaling pathway	6	6.52174	0.000389	PTGER4, PTGFR, APP, ADORA2A, CNR1, PTGER2	92	132	19453	9.61117	0.518133	0.00811049	0.00736768
BP	GO:0032092~positive regulation of protein binding	5	5.43478	0.000402	APP, ACE, TERT, CDK5, PSEN1	92	74	19453	14.2869	0.529616	0.00828631	0.00752739
BP	GO:0009624~response to nematode	3	3.26087	0.000448	PTGER4, PTGER2, PTGS2	92	7	19453	90.6196	0.568654	0.00903932	0.00821143
BP	GO:0030540~female genitalia development	3	3.26087	0.000448	SRD5A2, SRD5A1, CYP19A1	92	7	19453	90.6196	0.568654	0.00903932	0.00821143
BP	GO:0043491~protein kinase B signaling	5	5.43478	0.000566	ERBB2, KDR, AKT1, PIK3R1, PIK3CG	92	81	19453	13.0522	0.654864	0.011314	0.0102778
BP	GO:0060336~negative regulation of interferon-gamma-mediated signaling pathway	3	3.26087	0.000595	NR1H2, PPARG, PTPN2	92	8	19453	79.2921	0.673	0.0116087	0.0105455
BP	GO:2000641~regulation of early endosome to late endosome transport	3	3.26087	0.000595	SRC, MAPK1, MAPK3	92	8	19453	79.2921	0.673	0.0116087	0.0105455
BP	GO:0007507~heart development	7	7.6087	0.0006	MMP2, ERBB2, TNNI3, PTPN11, PPARG, TEK, PPARA	92	221	19453	6.69737	0.675795	0.0116087	0.0105455
BP	GO:2000352~negative regulation of endothelial cell apoptotic process	4	4.34783	0.000686	TERT, KDR, BRAF, TEK	92	37	19453	22.859	0.724257	0.0128784	0.0116989
BP	GO:1901216~positive regulation of neuron death	4	4.34783	0.000686	APP, PARP1, ADORA1, MAPT	92	37	19453	22.859	0.724257	0.0128784	0.0116989
BP	GO:0046326~positive regulation of glucose import	4	4.34783	0.000686	TERT, AKT1, PTPN11, PIK3R1	92	37	19453	22.859	0.724257	0.0128784	0.0116989
BP	GO:0014065~phosphatidylinositol 3-kinase signaling	4	4.34783	0.000742	ERBB2, AKT1, PIK3R1, PIK3CG	92	38	19453	22.2574	0.751927	0.0137972	0.0125335
BP	GO:0019371~cyclooxygenase pathway	3	3.26087	0.000763	AKR1C3, PTGS2, PTGS1	92	9	19453	70.4819	0.761386	0.0140428	0.0127566
BP	GO:1900182~positive regulation of protein localization to nucleus	4	4.34783	0.000863	PARP1, SRC, AKT1, F2	92	40	19453	21.1446	0.80245	0.0157385	0.014297
BP	GO:0019722~calcium-mediated signaling	5	5.43478	0.000915	APP, SYK, CXCR1, AGTR1, TRPM8	92	92	19453	11.4916	0.820659	0.0165161	0.0150035
BP	GO:0002070~epithelial cell maturation	3	3.26087	0.00095	KDR, AKR1B1, PGR	92	10	19453	63.4337	0.832346	0.0168728	0.0153275
BP	GO:0033138~positive regulation of peptidyl-serine phosphorylation	5	5.43478	0.000952	APP, AKT1, BRAF, PTGS2, EGFR	92	93	19453	11.368	0.832935	0.0168728	0.0153275
BP	GO:0031663~lipopolysaccharide-mediated signaling pathway	4	4.34783	0.000996	LYN, MAPK1, AKT1, MAPK3	92	42	19453	20.1377	0.84616	0.0174852	0.0158837
BP	GO:0043524~negative regulation of neuron apoptotic process	6	6.52174	0.0010112	CCND1, ADORA2A, TERT, KDR, BRAF, PSEN1	92	163	19453	7.78328	0.850429	0.0175836	0.0159731
BP	GO:0031295~T cell costimulation	4	4.34783	0.00106733	LYN, SRC, AKT1, PTPN11	92	43	19453	19.6694	0.865411	0.0183895	0.0167053
BP	GO:0019370~leukotriene biosynthetic process	3	3.26087	0.00115817	SYK, ALOX5, PLA2G4A	92	11	19453	57.667	0.886539	0.0190793	0.0173319
BP	GO:0010887~negative regulation of cholesterol storage	3	3.26087	0.00115817	NR1H2, PPARG, PPARA	92	11	19453	57.667	0.886539	0.0190793	0.0173319
BP	GO:0050847~progesterone receptor signaling pathway	3	3.26087	0.00115817	SRC, MAPK1, PGR	92	11	19453	57.667	0.886539	0.0190793	0.0173319
BP	GO:0006703~estrogen biosynthetic process	3	3.26087	0.00115817	HSD17B1, HSD17B2, CYP19A1	92	11	19453	57.667	0.886539	0.0190793	0.0173319
BP	GO:0060020~Bergmann glial cell differentiation	3	3.26087	0.00115817	MAPK1, PTPN11, MAPK3	92	11	19453	57.667	0.886539	0.0190793	0.0173319
BP	GO:0043407~negative regulation of MAP kinase activity	4	4.34783	0.00129966	LYN, PTPN1, PPARG, HMGCR	92	46	19453	18.3866	0.913043	0.021041	0.0191139
BP	GO:1904646~cellular response to beta-amyloid	4	4.34783	0.00129966	APP, CDK5, PARP1, PSEN1	92	46	19453	18.3866	0.913043	0.021041	0.0191139
BP	GO:0006508~proteolysis	9	9.78261	0.00136974	MMP13, ACE, MMP1, MMP2, MMP3, PLG, F2, MMP9, ELANE	92	458	19453	4.15505	0.92378	0.0219658	0.019954
BP	GO:0050673~epithelial cell proliferation	4	4.34783	0.0013836	AR, KDR, PSEN1, EGFR	92	47	19453	17.9954	0.925741	0.0219658	0.019954
BP	GO:0050727~regulation of inflammatory response	5	5.43478	0.00139187	ALOX5, AGTR1, PTGS2, ESR1, PTGES	92	103	19453	10.2644	0.926887	0.0219658	0.019954
BP	GO:0048538~thymus development	4	4.34783	0.00147087	MAPK1, BRAF, PSEN1, MAPK3	92	48	19453	17.6205	0.936982	0.0228289	0.0207381
BP	GO:0071364~cellular response to epidermal growth factor stimulus	4	4.34783	0.00147087	ERBB2, AKT1, PTPN11, EGFR	92	48	19453	17.6205	0.936982	0.0228289	0.0207381
BP	GO:0030335~positive regulation of cell migration	7	7.6087	0.00159037	LYN, MMP2, KDR, PIK3R1, MMP9, EGFR, MYLK	92	267	19453	5.54352	0.949667	0.0244812	0.0222391
BP	GO:0033628~regulation of cell adhesion mediated by integrin	3	3.26087	0.00163252	LYN, PTPN11, PIK3CG	92	13	19453	48.7952	0.953503	0.0249258	0.0226429
BP	GO:0008542~visual learning	4	4.34783	0.00165561	APP, CDK5, BRAF, HMGCR	92	50	19453	16.9157	0.95548	0.0250745	0.022778
BP	GO:1900087~positive regulation of G1/S transition of mitotic cell cycle	4	4.34783	0.00175317	CCND1, TERT, AKT1, EGFR	92	51	19453	16.584	0.962945	0.0263396	0.0239273
BP	GO:0034605~cellular response to heat	4	4.34783	0.00185425	LYN, TRPV1, MAPT, PTGS2	92	52	19453	16.2651	0.969362	0.0276372	0.025106
BP	GO:0010745~negative regulation of macrophage derived foam cell differentiation	3	3.26087	0.00189882	NR1H2, PPARG, PPARA	92	14	19453	45.3098	0.971826	0.0276432	0.0251115
BP	GO:0071498~cellular response to fluid shear stress	3	3.26087	0.00189882	SRC, MMP2, PTGS2	92	14	19453	45.3098	0.971826	0.0276432	0.0251115
BP	GO:0001878~response to yeast	3	3.26087	0.00189882	APP, MPO, ELANE	92	14	19453	45.3098	0.971826	0.0276432	0.0251115
BP	GO:0043434~response to peptide hormone	4	4.34783	0.0019589	SRD5A2, BRAF, TRPV1, TEK	92	53	19453	15.9582	0.974838	0.0280825	0.0255105
BP	GO:0031667~response to nutrient levels	4	4.34783	0.0019589	ACE, SRD5A2, SRC, NR1H2	92	53	19453	15.9582	0.974838	0.0280825	0.0255105
BP	GO:0030198~extracellular matrix organization	6	6.52174	0.00198952	APP, MMP13, MMP1, MMP2, MMP3, MMP9	92	190	19453	6.67723	0.976247	0.0283055	0.0257131
BP	GO:1904707~positive regulation of vascular smooth muscle cell proliferation	4	4.34783	0.00217907	TERT, SRC, MMP2, MMP9	92	55	19453	15.3779	0.983374	0.0303859	0.0276029
BP	GO:0042572~retinol metabolic process	4	4.34783	0.00217907	TTR, AKR1C3, AKR1B1, CYP3A4	92	55	19453	15.3779	0.983374	0.0303859	0.0276029
BP	GO:0046626~regulation of insulin receptor signaling pathway	3	3.26087	0.00218429	PTPN1, CDK4, PIK3R1	92	15	19453	42.2891	0.983536	0.0303859	0.0276029
BP	GO:0051091~positive regulation of sequence-specific DNA binding transcription factor activity	5	5.43478	0.00229083	APP, AKT1, PPARG, ESR1, ESR2	92	118	19453	8.95956	0.986528	0.0314555	0.0285746
BP	GO:0043154~negative regulation of cysteine-type endopeptidase activity involved in apoptotic process	4	4.34783	0.00229468	ADORA2A, SRC, AKT1, PTGS2	92	56	19453	15.1033	0.986625	0.0314555	0.0285746
BP	GO:0071222~cellular response to lipopolysaccharide	6	6.52174	0.00238008	NOS2, SRC, CDK4, MMP3, NR1H4, MMP9	92	198	19453	6.40744	0.988611	0.0323898	0.0294233
BP	GO:0006915~apoptotic process	10	10.8696	0.00243205	APP, ADORA2A, PARP1, MAPK1, RARB, AHR, PSEN1, NR3C1, MMP9, MAPK3	92	619	19453	3.41592	0.989673	0.0328589	0.0298495
BP	GO:0030278~regulation of ossification	3	3.26087	0.00248875	PTGER4, MAPK1, MAPK3	92	16	19453	39.6461	0.990718	0.0333848	0.0303272
BP	GO:1901215~negative regulation of neuron death	4	4.34783	0.00253715	APP, CDK5, AKT1, PPARA	92	58	19453	14.5825	0.991527	0.0335547	0.0304815
BP	GO:0060348~bone development	4	4.34783	0.00253715	PTGER4, SRD5A2, SRD5A1, HSD17B1	92	58	19453	14.5825	0.991527	0.0335547	0.0304815
BP	GO:0048167~regulation of synaptic plasticity	4	4.34783	0.00266409	ACE, CDK5, MAPT, PSEN1	92	59	19453	14.3353	0.993328	0.0349872	0.0317828
BP	GO:0006974~cellular response to DNA damage stimulus	7	7.6087	0.00275662	LYN, CCND1, PARP1, MAPK1, MAPT, PSEN1, MAPK3	92	298	19453	4.96684	0.994395	0.0359509	0.0326583
BP	GO:0034446~substrate adhesion-dependent cell spreading	4	4.34783	0.00279489	SRC, BRAF, TEK, PIK3R1	92	60	19453	14.0964	0.994785	0.0361987	0.0328834
BP	GO:0007584~response to nutrient	4	4.34783	0.00306823	CNR1, AKR1C3, PPARG, SLC6A4	92	62	19453	13.6417	0.996883	0.0394666	0.035852
BP	GO:0060065~uterus development	3	3.26087	0.00315392	SRC, ESR1, CYP19A1	92	18	19453	35.2409	0.997348	0.0400207	0.0363553
BP	GO:0060749~mammary gland alveolus development	3	3.26087	0.00315392	AR, CCND1, ESR1	92	18	19453	35.2409	0.997348	0.0400207	0.0363553
BP	GO:0048384~retinoic acid receptor signaling pathway	3	3.26087	0.00351428	NR1H2, RARB, PPARG	92	19	19453	33.3862	0.998655	0.044294	0.0402373
BP	GO:0060716~labyrinthine layer blood vessel development	3	3.26087	0.00389291	MAPK1, AKT1, PLG	92	20	19453	31.7168	0.999341	0.0484165	0.0439822
BP	GO:0032930~positive regulation of superoxide anion generation	3	3.26087	0.00389291	APP, SYK, MAPT	92	20	19453	31.7168	0.999341	0.0484165	0.0439822
BP	GO:0010595~positive regulation of endothelial cell migration	4	4.34783	0.00398465	KDR, AKT1, TEK, PIK3CG	92	68	19453	12.438	0.999446	0.0492314	0.0447224
BP	GO:0044267~cellular protein metabolic process	3	3.26087	0.00428965	MMP13, MMP1, MMP2	92	21	19453	30.2065	0.999688	0.0523114	0.0475204
BP	GO:0038096~Fc-gamma receptor signaling pathway involved in phagocytosis	3	3.26087	0.00428965	LYN, SYK, SRC	92	21	19453	30.2065	0.999688	0.0523114	0.0475204
BP	GO:0006909~phagocytosis	4	4.34783	0.00432318	ADORA2A, ADORA1, MET, ELANE	92	70	19453	12.0826	0.999707	0.0523802	0.0475829
BP	GO:0046628~positive regulation of insulin receptor signaling pathway	3	3.26087	0.00470431	SRC, NR1H4, PTPN11	92	22	19453	28.8335	0.999857	0.0559158	0.0507947
BP	GO:0030520~intracellular estrogen receptor signaling pathway	3	3.26087	0.00470431	AR, ESR1, ESR2	92	22	19453	28.8335	0.999857	0.0559158	0.0507947
BP	GO:0071391~cellular response to estrogen stimulus	3	3.26087	0.00470431	AR, ESR1, ESR2	92	22	19453	28.8335	0.999857	0.0559158	0.0507947
BP	GO:0007568~aging	5	5.43478	0.00503143	ACE, CNR1, MMP2, PTGS2, MPO	92	147	19453	7.19203	0.999923	0.0592903	0.0538601
BP	GO:0021766~hippocampus development	4	4.34783	0.00505135	ALK, SRD5A2, CDK5, SRD5A1	92	74	19453	11.4295	0.999926	0.0592903	0.0538601
BP	GO:0060324~face development	3	3.26087	0.00513674	MAPK1, BRAF, MAPK3	92	23	19453	27.5799	0.999937	0.0595481	0.0540943
BP	GO:1903076~regulation of protein localization to plasma membrane	3	3.26087	0.00513674	AR, CDK5, PIK3R1	92	23	19453	27.5799	0.999937	0.0595481	0.0540943
BP	GO:0035584~calcium-mediated signaling using intracellular calcium source	3	3.26087	0.00558674	PTGFR, PTPRC, KDR	92	24	19453	26.4307	0.999973	0.0643675	0.0584723
BP	GO:0051000~positive regulation of nitric-oxide synthase activity	3	3.26087	0.00605417	TERT, AKT1, ESR1	92	25	19453	25.3735	0.999989	0.0689713	0.0626544
BP	GO:0014068~positive regulation of phosphatidylinositol 3-kinase signaling	4	4.34783	0.00605978	SRC, KDR, TEK, F2	92	79	19453	10.7061	0.999989	0.0689713	0.0626544
BP	GO:0002244~hematopoietic progenitor cell differentiation	4	4.34783	0.00627482	LYN, PTPRC, KDR, PSEN1	92	80	19453	10.5723	0.999993	0.0709887	0.064487
BP	GO:0000165~MAPK cascade	5	5.43478	0.00633679	AR, PTPRC, BRAF, EGFR, MAPK3	92	157	19453	6.73394	0.999993	0.0712604	0.0647339
BP	GO:0046697~decidualization	3	3.26087	0.00653883	PARP1, VDR, PTGS2	92	26	19453	24.3976	0.999996	0.0726623	0.0660074
BP	GO:0043393~regulation of protein binding	3	3.26087	0.00653883	APP, SRC, PSEN1	92	26	19453	24.3976	0.999996	0.0726623	0.0660074
BP	GO:0001525~angiogenesis	6	6.52174	0.0069347	SYK, MMP2, KDR, TEK, PTGS2, PIK3CG	92	255	19453	4.97519	0.999998	0.0762965	0.0693088
BP	GO:0008217~regulation of blood pressure	4	4.34783	0.00694713	ACE, PPARG, PTGS2, PTGS1	92	83	19453	10.1902	0.999998	0.0762965	0.0693088
BP	GO:0032094~response to food	3	3.26087	0.00704058	G6PD, AKT1, MPO	92	27	19453	23.494	0.999998	0.0768733	0.0698327
BP	GO:0070373~negative regulation of ERK1 and ERK2 cascade	4	4.34783	0.00718036	LYN, PTPN1, PTPRC, PTPN2	92	84	19453	10.0688	0.999999	0.0779464	0.0708075
BP	GO:2001243~negative regulation of intrinsic apoptotic signaling pathway	3	3.26087	0.00755923	SRC, AKT1, MMP9	92	28	19453	22.6549	0.999999	0.0815876	0.0741152
BP	GO:0010971~positive regulation of G2/M transition of mitotic cell cycle	3	3.26087	0.00809463	APP, CCND1, CDK4	92	29	19453	21.8737	1	0.0863734	0.0784628
BP	GO:0061098~positive regulation of protein tyrosine kinase activity	3	3.26087	0.00809463	PTPN1, APP, ACE	92	29	19453	21.8737	1	0.0863734	0.0784628
BP	GO:0035335~peptidyl-tyrosine dephosphorylation	3	3.26087	0.00864661	PTPN1, PTPN11, PTPN2	92	30	19453	21.1446	1	0.0912266	0.0828715
BP	GO:0001774~microglial cell activation	3	3.26087	0.00864661	APP, TRPV1, MAPT	92	30	19453	21.1446	1	0.0912266	0.0828715
BP	GO:0030183~B cell differentiation	4	4.34783	0.00894304	PTPRC, SYK, PIK3R1, PTPN2	92	91	19453	9.29431	1	0.093827	0.0852337
BP	GO:0030307~positive regulation of cell growth	4	4.34783	0.00921366	ERBB2, AKT1, F2, EGFR	92	92	19453	9.19329	1	0.0947551	0.0860768
BP	GO:0045776~negative regulation of blood pressure	3	3.26087	0.00921501	NOS2, CNR1, PPARA	92	31	19453	20.4625	1	0.0947551	0.0860768
BP	GO:0030878~thyroid gland development	3	3.26087	0.00921501	MAPK1, BRAF, MAPK3	92	31	19453	20.4625	1	0.0947551	0.0860768
BP	GO:0051563~smooth endoplasmic reticulum calcium ion homeostasis	2	2.17391	0.00933424	APP, PSEN1	92	2	19453	211.446	1	0.0947551	0.0860768
BP	GO:0032227~negative regulation of synaptic transmission, dopaminergic	2	2.17391	0.00933424	PTGS2, SLC6A4	92	2	19453	211.446	1	0.0947551	0.0860768
BP	GO:1902202~regulation of hepatocyte growth factor receptor signaling pathway	2	2.17391	0.00933424	PTPN1, PTPN2	92	2	19453	211.446	1	0.0947551	0.0860768
BP	GO:0045087~innate immune response	9	9.78261	0.0096687	LYN, APP, SYK, PARP1, SRC, MMP3, NR1H4, PPARG, PIK3CG	92	634	19453	3.00159	1	0.0976226	0.0886817
BP	GO:0045907~positive regulation of vasoconstriction	3	3.26087	0.00979967	FAAH, ACE, PTGS2	92	32	19453	19.823	1	0.0978924	0.0889268
BP	GO:0043552~positive regulation of phosphatidylinositol 3-kinase activity	3	3.26087	0.00979967	LYN, SRC, TEK	92	32	19453	19.823	1	0.0978924	0.0889268
BP	GO:0050731~positive regulation of peptidyl-tyrosine phosphorylation	4	4.34783	0.0103439	PTPRC, SYK, SRC, PTPN11	92	96	19453	8.81024	1	0.102782	0.0933685
BP	GO:0001523~retinoid metabolic process	3	3.26087	0.0104004	AKR1C1, AKR1C3, AKR1B1	92	33	19453	19.2223	1	0.1028	0.0933848
BP	GO:0018105~peptidyl-serine phosphorylation	5	5.43478	0.0109347	SYK, CDK5, SRC, MAPK1, AKT1	92	184	19453	5.74581	1	0.107515	0.0976681
BP	GO:0002862~negative regulation of inflammatory response to antigenic stimulus	3	3.26087	0.0110171	LYN, SYK, SRC	92	34	19453	18.657	1	0.107761	0.0978915
BP	GO:0051966~regulation of synaptic transmission, glutamatergic	3	3.26087	0.0116496	CDK5, CNR1, PSEN1	92	35	19453	18.1239	1	0.113357	0.102975
BP	GO:0016310~phosphorylation	6	6.52174	0.0118406	ALK, CDK5, AKT1, MET, PIK3CG, MAPK3	92	291	19453	4.3597	1	0.114622	0.104124
BP	GO:0019369~arachidonic acid metabolic process	3	3.26087	0.0122976	FAAH, ALOX5, PLA2G4A	92	36	19453	17.6205	1	0.117831	0.10704
BP	GO:0060612~adipose tissue development	3	3.26087	0.0122976	CDK4, HSD17B1, RORC	92	36	19453	17.6205	1	0.117831	0.10704
BP	GO:0032755~positive regulation of interleukin-6 production	4	4.34783	0.0131701	APP, SYK, NOS2, PTPN11	92	105	19453	8.05507	1	0.12555	0.114051
BP	GO:0006695~cholesterol biosynthetic process	3	3.26087	0.01364	G6PD, HMGCR, CFTR	92	38	19453	16.6931	1	0.129373	0.117524
BP	GO:0002679~respiratory burst involved in defense response	2	2.17391	0.013969	MPO, PIK3CG	92	3	19453	140.964	1	0.12987	0.117976
BP	GO:0060748~tertiary branching involved in mammary gland duct morphogenesis	2	2.17391	0.013969	AR, PGR	92	3	19453	140.964	1	0.12987	0.117976
BP	GO:0061308~cardiac neural crest cell development involved in heart development	2	2.17391	0.013969	MAPK1, MAPK3	92	3	19453	140.964	1	0.12987	0.117976
BP	GO:0021697~cerebellar cortex formation	2	2.17391	0.013969	CDK5, PTPN11	92	3	19453	140.964	1	0.12987	0.117976
BP	GO:2000648~positive regulation of stem cell proliferation	3	3.26087	0.014334	PTPRC, TERT, KDR	92	39	19453	16.2651	1	0.132607	0.120462
BP	GO:0048286~lung alveolus development	3	3.26087	0.0157668	ACE, KDR, PGR	92	41	19453	15.4716	1	0.144439	0.131211
BP	GO:0035094~response to nicotine	3	3.26087	0.0157668	CNR1, MMP2, MAPK1	92	41	19453	15.4716	1	0.144439	0.131211
BP	GO:0045471~response to ethanol	4	4.34783	0.0160171	G6PD, CCND1, CNR1, PPARA	92	113	19453	7.4848	1	0.14602	0.132646
BP	GO:0006874~cellular calcium ion homeostasis	4	4.34783	0.0163954	VDR, TNNI3, TRPM8, ELANE	92	114	19453	7.41915	1	0.148031	0.134474
BP	GO:0050729~positive regulation of inflammatory response	4	4.34783	0.0163954	PTGER4, APP, ACE, AGTR1	92	114	19453	7.41915	1	0.148031	0.134474
BP	GO:0030217~T cell differentiation	3	3.26087	0.0165054	PTPRC, PIK3R1, PTPN2	92	42	19453	15.1033	1	0.148311	0.134728
BP	GO:0042307~positive regulation of protein import into nucleus	3	3.26087	0.0172584	PSEN1, PIK3R1, PTGS2	92	43	19453	14.752	1	0.153608	0.13954
BP	GO:0007595~lactation	3	3.26087	0.0172584	CCND1, VDR, XDH	92	43	19453	14.752	1	0.153608	0.13954
BP	GO:0035249~synaptic transmission, glutamatergic	3	3.26087	0.0180259	ADORA2A, CDK5, NR3C1	92	44	19453	14.4167	1	0.1551	0.140895
BP	GO:0042093~T-helper cell differentiation	2	2.17391	0.0185823	PTGER4, RORC	92	4	19453	105.723	1	0.1551	0.140895
BP	GO:0070849~response to epidermal growth factor	2	2.17391	0.0185823	MAPK1, MAPK3	92	4	19453	105.723	1	0.1551	0.140895
BP	GO:0070945~neutrophil mediated killing of gram-negative bacterium	2	2.17391	0.0185823	F2, ELANE	92	4	19453	105.723	1	0.1551	0.140895
BP	GO:0002265~astrocyte activation involved in immune response	2	2.17391	0.0185823	APP, PSEN1	92	4	19453	105.723	1	0.1551	0.140895
BP	GO:0038127~ERBB signaling pathway	2	2.17391	0.0185823	MAPK1, PTPN11	92	4	19453	105.723	1	0.1551	0.140895
BP	GO:0035814~negative regulation of renal sodium excretion	2	2.17391	0.0185823	ACE, ADORA1	92	4	19453	105.723	1	0.1551	0.140895
BP	GO:0060745~mammary gland branching involved in pregnancy	2	2.17391	0.0185823	VDR, ESR1	92	4	19453	105.723	1	0.1551	0.140895
BP	GO:0090170~regulation of Golgi inheritance	2	2.17391	0.0185823	MAPK1, MAPK3	92	4	19453	105.723	1	0.1551	0.140895
BP	GO:0050955~thermoception	2	2.17391	0.0185823	TRPV1, TRPM8	92	4	19453	105.723	1	0.1551	0.140895
BP	GO:0060571~morphogenesis of an epithelial fold	2	2.17391	0.0185823	AR, EGFR	92	4	19453	105.723	1	0.1551	0.140895
BP	GO:0090258~negative regulation of mitochondrial fission	2	2.17391	0.0185823	PPARG, MAPT	92	4	19453	105.723	1	0.1551	0.140895
BP	GO:0050922~negative regulation of chemotaxis	2	2.17391	0.0185823	ELANE, PTPN2	92	4	19453	105.723	1	0.1551	0.140895
BP	GO:0038020~insulin receptor recycling	2	2.17391	0.0185823	PTPN1, PTPN2	92	4	19453	105.723	1	0.1551	0.140895
BP	GO:0007566~embryo implantation	3	3.26087	0.0188076	MMP2, PTGS2, MMP9	92	45	19453	14.0964	1	0.156286	0.141972
BP	GO:0002223~stimulatory C-type lectin receptor signaling pathway	3	3.26087	0.0196034	LYN, SYK, SRC	92	46	19453	13.7899	1	0.160066	0.145406
BP	GO:0050796~regulation of insulin secretion	3	3.26087	0.0196034	NOS2, CNR1, ALOX5	92	46	19453	13.7899	1	0.160066	0.145406
BP	GO:0042177~negative regulation of protein catabolic process	3	3.26087	0.0196034	NOS2, HMGCR, EGFR	92	46	19453	13.7899	1	0.160066	0.145406
BP	GO:0072089~stem cell proliferation	3	3.26087	0.0196034	ABCB1, KDR, RARB	92	46	19453	13.7899	1	0.160066	0.145406
BP	GO:0006629~lipid metabolic process	5	5.43478	0.0201042	G6PD, NR1H2, PPARG, TRPV1, CYP3A4	92	221	19453	4.78384	1	0.163445	0.148475
BP	GO:0045892~negative regulation of transcription, DNA-templated	8	8.69565	0.0208013	CDK5, PARP1, SRC, VDR, NR1H2, PPARG, AHR, NR3C1	92	591	19453	2.86221	1	0.168383	0.152961
BP	GO:0031175~neuron projection development	4	4.34783	0.0213264	LYN, APP, CDK5, MAPT	92	126	19453	6.71256	1	0.171893	0.15615
BP	GO:0043536~positive regulation of blood vessel endothelial cell migration	3	3.26087	0.022074	KDR, AKT1, PLG	92	49	19453	12.9457	1	0.177158	0.160933
BP	GO:0042789~mRNA transcription from RNA polymerase II promoter	3	3.26087	0.0229248	VDR, NR1H2, PPARG	92	50	19453	12.6867	1	0.178366	0.16203
BP	GO:0032526~response to retinoic acid	3	3.26087	0.0229248	CYP26A1, MMP2, HSD17B2	92	50	19453	12.6867	1	0.178366	0.16203
BP	GO:0072584~caveolin-mediated endocytosis	2	2.17391	0.0231743	MAPK1, MAPK3	92	5	19453	84.5783	1	0.178366	0.16203
BP	GO:0006710~androgen catabolic process	2	2.17391	0.0231743	SRD5A1, CYP19A1	92	5	19453	84.5783	1	0.178366	0.16203
BP	GO:0045923~positive regulation of fatty acid metabolic process	2	2.17391	0.0231743	PPARG, PPARA	92	5	19453	84.5783	1	0.178366	0.16203
BP	GO:0031622~positive regulation of fever generation	2	2.17391	0.0231743	CNR1, PTGS2	92	5	19453	84.5783	1	0.178366	0.16203
BP	GO:0060338~regulation of type I interferon-mediated signaling pathway	2	2.17391	0.0231743	PTPN1, PTPN11	92	5	19453	84.5783	1	0.178366	0.16203
BP	GO:0031999~negative regulation of fatty acid beta-oxidation	2	2.17391	0.0231743	CNR1, AKT1	92	5	19453	84.5783	1	0.178366	0.16203
BP	GO:0032310~prostaglandin secretion	2	2.17391	0.0231743	NOS2, PTGS2	92	5	19453	84.5783	1	0.178366	0.16203
BP	GO:1905908~positive regulation of amyloid fibril formation	2	2.17391	0.0231743	APP, PSEN1	92	5	19453	84.5783	1	0.178366	0.16203
BP	GO:1904263~positive regulation of TORC1 signaling	3	3.26087	0.0246663	SYK, SRC, AKT1	92	52	19453	12.1988	1	0.189075	0.171758
BP	GO:0071456~cellular response to hypoxia	4	4.34783	0.025017	TERT, SRC, PPARG, PTGS2	92	134	19453	6.31181	1	0.190984	0.173492
BP	GO:0050853~B cell receptor signaling pathway	4	4.34783	0.0264842	LYN, PTPRC, SYK, MAPK1	92	137	19453	6.1736	1	0.201366	0.182923
BP	GO:0031334~positive regulation of protein complex assembly	3	3.26087	0.0273765	SYK, MMP1, MMP3	92	55	19453	11.5334	1	0.204334	0.185619
BP	GO:0042492~gamma-delta T cell differentiation	2	2.17391	0.027745	PTPRC, SYK	92	6	19453	70.4819	1	0.204334	0.185619
BP	GO:0006706~steroid catabolic process	2	2.17391	0.027745	SRD5A2, CYP3A4	92	6	19453	70.4819	1	0.204334	0.185619
BP	GO:0032354~response to follicle-stimulating hormone	2	2.17391	0.027745	SRD5A2, SRD5A1	92	6	19453	70.4819	1	0.204334	0.185619
BP	GO:1903038~negative regulation of leukocyte cell-cell adhesion	2	2.17391	0.027745	AKT1, PPARA	92	6	19453	70.4819	1	0.204334	0.185619
BP	GO:0003081~regulation of systemic arterial blood pressure by renin-angiotensin	2	2.17391	0.027745	ACE, AGTR1	92	6	19453	70.4819	1	0.204334	0.185619
BP	GO:0010891~negative regulation of sequestering of triglyceride	2	2.17391	0.027745	PPARG, PPARA	92	6	19453	70.4819	1	0.204334	0.185619
BP	GO:0051712~positive regulation of killing of cells of other organism	2	2.17391	0.027745	SYK, NOS2	92	6	19453	70.4819	1	0.204334	0.185619
BP	GO:0071356~cellular response to tumor necrosis factor	4	4.34783	0.0279967	MAPK1, AKT1, TRPV1, MAPK3	92	140	19453	6.0413	1	0.205382	0.186572
BP	GO:1903078~positive regulation of protein localization to plasma membrane	3	3.26087	0.0283055	AKT1, PIK3R1, EGFR	92	56	19453	11.3274	1	0.206038	0.187167
BP	GO:0048146~positive regulation of fibroblast proliferation	3	3.26087	0.0283055	CDK4, ESR1, EGFR	92	56	19453	11.3274	1	0.206038	0.187167
BP	GO:0050852~T cell receptor signaling pathway	4	4.34783	0.0290302	PTPRC, MAPK1, BRAF, PSEN1	92	142	19453	5.95622	1	0.210497	0.191218
BP	GO:0022900~electron transport chain	3	3.26087	0.029247	SRD5A1, AKR1B1, CYP19A1	92	57	19453	11.1287	1	0.211253	0.191905
BP	GO:0048661~positive regulation of smooth muscle cell proliferation	3	3.26087	0.0302009	AKT1, PTGS2, ELANE	92	58	19453	10.9368	1	0.217308	0.197405
BP	GO:0007188~adenylate cyclase-modulating G-protein coupled receptor signaling pathway	3	3.26087	0.0311671	PTGER4, ADORA2A, CNR1	92	59	19453	10.7515	1	0.223404	0.202943
BP	GO:1903573~negative regulation of response to endoplasmic reticulum stress	2	2.17391	0.0322945	NR1H2, ALOX5	92	7	19453	60.413	1	0.225461	0.204812
BP	GO:0046321~positive regulation of fatty acid oxidation	2	2.17391	0.0322945	PPARG, PPARA	92	7	19453	60.413	1	0.225461	0.204812
BP	GO:1900122~positive regulation of receptor binding	2	2.17391	0.0322945	APP, MMP9	92	7	19453	60.413	1	0.225461	0.204812
BP	GO:0060440~trachea formation	2	2.17391	0.0322945	MAPK1, MAPK3	92	7	19453	60.413	1	0.225461	0.204812
BP	GO:0031000~response to caffeine	2	2.17391	0.0322945	ADORA2A, PPARG	92	7	19453	60.413	1	0.225461	0.204812
BP	GO:0030641~regulation of cellular pH	2	2.17391	0.0322945	MAPK1, MAPK3	92	7	19453	60.413	1	0.225461	0.204812
BP	GO:0090330~regulation of platelet aggregation	2	2.17391	0.0322945	LYN, SYK	92	7	19453	60.413	1	0.225461	0.204812
BP	GO:0050808~synapse organization	3	3.26087	0.0331358	APP, MAPT, PSEN1	92	61	19453	10.399	1	0.229628	0.208597
BP	GO:0034644~cellular response to UV	3	3.26087	0.0331358	PARP1, PIK3R1, PTGS2	92	61	19453	10.399	1	0.229628	0.208597
BP	GO:0043525~positive regulation of neuron apoptotic process	3	3.26087	0.0341381	APP, CDK5, NR3C1	92	62	19453	10.2312	1	0.235072	0.213543
BP	GO:0042742~defense response to bacterium	5	5.43478	0.0341718	SYK, NOS2, NR1H4, MPO, ELANE	92	261	19453	4.05068	1	0.235072	0.213543
BP	GO:0022008~neurogenesis	3	3.26087	0.0361777	ERBB2, RARB, EGFR	92	64	19453	9.91151	1	0.243499	0.221197
BP	GO:0003417~growth plate cartilage development	2	2.17391	0.036823	MMP13, RARB	92	8	19453	52.8614	1	0.243499	0.221197
BP	GO:2000272~negative regulation of receptor activity	2	2.17391	0.036823	PPARG, PPARA	92	8	19453	52.8614	1	0.243499	0.221197
BP	GO:0042473~outer ear morphogenesis	2	2.17391	0.036823	MAPK1, MAPK3	92	8	19453	52.8614	1	0.243499	0.221197
BP	GO:0060736~prostate gland growth	2	2.17391	0.036823	AR, CYP19A1	92	8	19453	52.8614	1	0.243499	0.221197
BP	GO:0014074~response to purine-containing compound	2	2.17391	0.036823	ADORA2A, ADORA1	92	8	19453	52.8614	1	0.243499	0.221197
BP	GO:0045588~positive regulation of gamma-delta T cell differentiation	2	2.17391	0.036823	PTPRC, SYK	92	8	19453	52.8614	1	0.243499	0.221197
BP	GO:0002674~negative regulation of acute inflammatory response	2	2.17391	0.036823	ADORA1, PPARG	92	8	19453	52.8614	1	0.243499	0.221197
BP	GO:0060740~prostate gland epithelium morphogenesis	2	2.17391	0.036823	AR, MMP2	92	8	19453	52.8614	1	0.243499	0.221197
BP	GO:0038134~ERBB2-EGFR signaling pathway	2	2.17391	0.036823	ERBB2, EGFR	92	8	19453	52.8614	1	0.243499	0.221197
BP	GO:1902961~positive regulation of aspartic-type endopeptidase activity involved in amyloid precursor protein catabolic process	2	2.17391	0.036823	LYN, APP	92	8	19453	52.8614	1	0.243499	0.221197
BP	GO:0032757~positive regulation of interleukin-8 production	3	3.26087	0.0372149	SYK, NOS2, ELANE	92	65	19453	9.75903	1	0.245226	0.222767
BP	GO:0010468~regulation of gene expression	5	5.43478	0.037962	APP, PTPRC, CDK4, AHR, PSEN1	92	270	19453	3.91566	1	0.249275	0.226444
BP	GO:0060291~long-term synaptic potentiation	3	3.26087	0.0382634	MAPK1, BRAF, HMGCR	92	66	19453	9.61117	1	0.249509	0.226657
BP	GO:0014070~response to organic cyclic compound	3	3.26087	0.0382634	LYN, G6PD, PPARA	92	66	19453	9.61117	1	0.249509	0.226657
BP	GO:0006469~negative regulation of protein kinase activity	3	3.26087	0.040394	PTPRC, ADORA2A, AKT1	92	68	19453	9.32848	1	0.260826	0.236937
BP	GO:0001542~ovulation from ovarian follicle	2	2.17391	0.0413306	MMP2, PGR	92	9	19453	46.9879	1	0.260826	0.236937
BP	GO:0021795~cerebral cortex cell migration	2	2.17391	0.0413306	PSEN1, EGFR	92	9	19453	46.9879	1	0.260826	0.236937
BP	GO:0051901~positive regulation of mitochondrial depolarization	2	2.17391	0.0413306	PARP1, KDR	92	9	19453	46.9879	1	0.260826	0.236937
BP	GO:0006702~androgen biosynthetic process	2	2.17391	0.0413306	SRD5A2, SRD5A1	92	9	19453	46.9879	1	0.260826	0.236937
BP	GO:0010888~negative regulation of lipid storage	2	2.17391	0.0413306	PPARG, PTPN2	92	9	19453	46.9879	1	0.260826	0.236937
BP	GO:0046641~positive regulation of alpha-beta T cell proliferation	2	2.17391	0.0413306	PTPRC, SYK	92	9	19453	46.9879	1	0.260826	0.236937
BP	GO:0010907~positive regulation of glucose metabolic process	2	2.17391	0.0413306	SRC, AKT1	92	9	19453	46.9879	1	0.260826	0.236937
BP	GO:0034121~regulation of toll-like receptor signaling pathway	2	2.17391	0.0413306	APP, ESR1	92	9	19453	46.9879	1	0.260826	0.236937
BP	GO:0030168~platelet activation	3	3.26087	0.0414758	SYK, SRC, F2	92	69	19453	9.19329	1	0.260826	0.236937
BP	GO:0016477~cell migration	5	5.43478	0.0415265	MMP2, KDR, MET, MMP9, PIK3CG	92	278	19453	3.80298	1	0.260826	0.236937
BP	GO:0001819~positive regulation of cytokine production	3	3.26087	0.0425686	PTGER4, SRC, PIK3CG	92	70	19453	9.06196	1	0.266479	0.242073
BP	GO:0071466~cellular response to xenobiotic stimulus	3	3.26087	0.043672	NOS2, PDE4A, BRAF	92	71	19453	8.93432	1	0.271576	0.246704
BP	GO:0032922~circadian regulation of gene expression	3	3.26087	0.043672	RORC, AHR, PPARA	92	71	19453	8.93432	1	0.271576	0.246704
BP	GO:0071300~cellular response to retinoic acid	3	3.26087	0.0447861	LYN, PPARG, SLC6A4	92	72	19453	8.81024	1	0.271988	0.247078
BP	GO:0018107~peptidyl-threonine phosphorylation	3	3.26087	0.0447861	CDK5, MAPK1, AKT1	92	72	19453	8.81024	1	0.271988	0.247078
BP	GO:1901224~positive regulation of NIK/NF-kappaB signaling	3	3.26087	0.0447861	APP, EGFR, NR3C2	92	72	19453	8.81024	1	0.271988	0.247078
BP	GO:0090647~modulation of age-related behavioral decline	2	2.17391	0.0458172	APP, PSEN1	92	10	19453	42.2891	1	0.271988	0.247078
BP	GO:0007567~parturition	2	2.17391	0.0458172	PTGFR, MMP2	92	10	19453	42.2891	1	0.271988	0.247078
BP	GO:1904179~positive regulation of adipose tissue development	2	2.17391	0.0458172	NR1H4, PPARG	92	10	19453	42.2891	1	0.271988	0.247078
BP	GO:0050764~regulation of phagocytosis	2	2.17391	0.0458172	PTPRC, SYK	92	10	19453	42.2891	1	0.271988	0.247078
BP	GO:0003084~positive regulation of systemic arterial blood pressure	2	2.17391	0.0458172	ACE, ADORA1	92	10	19453	42.2891	1	0.271988	0.247078
BP	GO:0001963~synaptic transmission, dopaminergic	2	2.17391	0.0458172	ADORA2A, CDK5	92	10	19453	42.2891	1	0.271988	0.247078
BP	GO:0032872~regulation of stress-activated MAPK cascade	2	2.17391	0.0458172	MAPK1, MAPK3	92	10	19453	42.2891	1	0.271988	0.247078
BP	GO:0001945~lymph vessel development	2	2.17391	0.0458172	SYK, KDR	92	10	19453	42.2891	1	0.271988	0.247078
BP	GO:0033598~mammary gland epithelial cell proliferation	2	2.17391	0.0458172	CCND1, MAPK1	92	10	19453	42.2891	1	0.271988	0.247078
BP	GO:0060397~JAK-STAT cascade involved in growth hormone signaling pathway	2	2.17391	0.0458172	LYN, PTPN1	92	10	19453	42.2891	1	0.271988	0.247078
BP	GO:0001973~adenosine receptor signaling pathway	2	2.17391	0.0458172	ADORA2A, ADORA1	92	10	19453	42.2891	1	0.271988	0.247078
BP	GO:0097190~apoptotic signaling pathway	3	3.26087	0.0459107	ADORA2A, ADORA1, PSEN1	92	73	19453	8.68955	1	0.271988	0.247078
BP	GO:0032091~negative regulation of protein binding	3	3.26087	0.048191	ACE, AKT1, PPARA	92	75	19453	8.45783	1	0.283707	0.257723
BP	GO:0030163~protein catabolic process	3	3.26087	0.048191	MMP2, AKT1, ELANE	92	75	19453	8.45783	1	0.283707	0.257723
BP	GO:0030182~neuron differentiation	4	4.34783	0.0489403	CCND1, CDK5, ERBB2, MET	92	175	19453	4.83304	1	0.287218	0.260913
BP	GO:0098869~cellular oxidant detoxification	3	3.26087	0.0493464	PTGS2, PTGES, PTGS1	92	76	19453	8.34654	1	0.287902	0.261534
CC	GO:0045121~membrane raft	12	13.0435	1.2733e-08	LYN, APP, PTPRC, CNR1, SRC, KDR, TEK, MAPT, PSEN1, TRPM8, EGFR, SLC6A4	92	249	20647	10.8156	3.00497e-06	3.00498e-06	2.38106e-06
CC	GO:0043235~receptor complex	11	11.9565	5.75249e-08	ALK, APP, VDR, ERBB2, NR1H4, KDR, PPARG, TEK, MET, EGFR, NR3C2	92	225	20647	10.9718	1.35758e-05	4.65262e-06	3.68661e-06
CC	GO:0032991~macromolecular complex	17	18.4783	5.91435e-08	ALK, PTPN1, APP, SYK, PARP1, PTPN11, AHR, PIK3R1, PSEN1, PTGS2, NR3C1, ESR1, EGFR, AR, TTR, AKT1, CFTR	92	697	20647	5.47375	1.39578e-05	4.65262e-06	3.68661e-06
CC	GO:0005886~plasma membrane	47	51.087	7.55489e-07	PTGER4, ALK, APP, PTGFR, ABCB1, SRC, PTGER2, PLG, PSEN1, PIK3R1, LTB4R, EGFR, PIK3CG, SLC6A4, MYLK, TERT, CXCR1, CNR1, ERBB2, ADORA1, KDR, AKT1, PDE4A, MAPK1, TRPM8, MAPK3, LYN, PTPN1, ACE, SYK, NOS2, MMP2, BRAF, TRPV1, F2, ESR1, AR, PTPRC, ADORA2A, CDK5, AGTR1, PGR, TEK, MAPT, MET, PTPN2, CFTR	92	5455	20647	1.93362	0.00017828	4.45739e-05	3.53191e-05
CC	GO:0005829~cytosol	47	51.087	1.93838e-06	APP, MAOA, SRC, AKR1B1, AHR, PIK3R1, NR3C1, PIK3CG, NR3C2, MYLK, CCND1, TERT, HSD17B1, ALOX5, ERBB2, AKT1, PDE4A, MAPK1, TNNI3, XDH, ELANE, MAPK3, LYN, PTPN1, G6PD, SYK, PARP1, NOS2, VDR, NR1H2, AKR1C1, AKR1C3, PLA2G4A, AKR1C2, PTPN11, BRAF, TRPV1, ESR1, AR, CDK5, CDK4, TNNT2, PPARG, PGR, MAPT, PTPN2, CFTR	92	5627	20647	1.87452	0.000457354	9.14916e-05	7.24955e-05
CC	GO:0005887~integral component of plasma membrane	20	21.7391	1.5424e-05	ALK, PTGFR, APP, PTGER2, TRPV1, PSEN1, EGFR, LTB4R, SLC6A4, PTPRC, ADORA2A, CNR1, ERBB2, ADORA1, KDR, AGTR1, TEK, TRPM8, MET, CFTR	92	1453	20647	3.08911	0.00363347	0.000606677	0.000480714
CC	GO:0005789~endoplasmic reticulum membrane	17	18.4783	3.19741e-05	FAAH, SRD5A2, SRD5A1, PLA2G4A, HMGCR, PSEN1, CYP3A4, PTGS2, CYP19A1, EGFR, PTGS1, NR3C2, CYP26A1, HSD17B2, TRPM8, CFTR, PTGES	92	1132	20647	3.37032	0.00751761	0.00107798	0.000854165
CC	GO:0005737~cytoplasm	44	47.8261	6.77908e-05	APP, PTGFR, ABCB1, SRC, AHR, PIK3R1, NR3C1, CYP3A4, PTGS2, EGFR, PIK3CG, MYLK, PTGS1, CCND1, TERT, CNR1, HSD17B1, ALOX5, AKT1, MAPK1, ELANE, MAPK3, LYN, PTPN1, G6PD, SYK, NOS2, VDR, NR1H2, MMP3, AKR1C3, PLA2G4A, PTPN11, ESR1, AR, CDK5, CDK4, RARB, PPARG, PGR, TEK, MAPT, PTPN2, CFTR	92	5771	20647	1.71108	0.0158719	0.00199983	0.00158461
CC	GO:0000785~chromatin	16	17.3913	9.85504e-05	PARP1, VDR, NR1H2, RORC, NR1H4, AHR, NR3C1, ESR1, ESR2, NR3C2, AR, CDK4, RARB, PGR, PPARG, PPARA	92	1112	20647	3.22912	0.0229906	0.00258421	0.00204766
CC	GO:0048471~perinuclear region of cytoplasm	13	14.1304	0.00011554	LYN, APP, NOS2, SRC, SRD5A1, PIK3R1, PSEN1, EGFR, ALOX5, ERBB2, PDE4A, PPARG, PTGES	92	754	20647	3.86938	0.0269005	0.00267935	0.00212304
CC	GO:0099056~integral component of presynaptic membrane	5	5.43478	0.000124885	ADORA2A, CNR1, ADORA1, PSEN1, SLC6A4	92	58	20647	19.3469	0.0290445	0.00267935	0.00212304
CC	GO:0009925~basal plasma membrane	5	5.43478	0.000245244	ACE, ERBB2, TEK, MET, EGFR	92	69	20647	16.2626	0.0562412	0.00482313	0.00382172
CC	GO:0043025~neuronal cell body	9	9.78261	0.000284774	ADORA2A, SRD5A2, CDK5, SRC, SRD5A1, ADORA1, TRPV1, MAPT, PSEN1	92	382	20647	5.28747	0.0650069	0.00482439	0.00382271
CC	GO:0042734~presynaptic membrane	6	6.52174	0.000286192	ADORA2A, CNR1, ERBB2, ADORA1, PSEN1, SLC6A4	92	131	20647	10.279	0.06532	0.00482439	0.00382271
CC	GO:0005654~nucleoplasm	33	35.8696	0.000411105	ABCB1, SRC, RORC, AKR1B1, AHR, PSEN1, NR3C1, MPO, NR3C2, CCND1, TERT, ALOX5, ERBB2, AKT1, PDE4A, MAPK1, MAPK3, PARP1, NOS2, VDR, NR1H2, NR1H4, PTPN11, ESR1, ESR2, AR, CDK5, CDK4, RARB, PPARG, PGR, PPARA, PTPN2	92	4076	20647	1.81697	0.092481	0.00646805	0.00512511
CC	GO:0098978~glutamatergic synapse	9	9.78261	0.000586676	LYN, ADORA2A, CDK5, CNR1, SRC, AKT1, PLG, PSEN1, MAPK3	92	426	20647	4.74135	0.129333	0.00865347	0.00685678
CC	GO:0009986~cell surface	11	11.9565	0.000628755	LYN, APP, ABCB1, PTPRC, PLG, TEK, PSEN1, MET, EGFR, ELANE, CFTR	92	657	20647	3.75748	0.137942	0.0087286	0.0069163
CC	GO:0005641~nuclear envelope lumen	3	3.26087	0.000844919	APP, ALOX5, PTGES	92	10	20647	67.3272	0.180848	0.0110778	0.00877777
CC	GO:0005634~nucleus	42	45.6522	0.00121198	APP, RORC, AHR, PSEN1, PIK3R1, NR3C1, MPO, EGFR, NR3C2, CCND1, TERT, ERBB2, KDR, AKT1, PDE4A, MAPK1, MAPK3, LYN, G6PD, SYK, PARP1, NOS2, VDR, NR1H2, MMP2, MMP3, AKR1C3, PLA2G4A, PTPN11, BRAF, ESR1, ESR2, AR, CDK5, CDK4, RARB, PPARG, PGR, MAPT, PPARA, PTPN2, CFTR	92	6100	20647	1.54521	0.248888	0.015054	0.0119284
CC	GO:0043005~neuron projection	8	8.69565	0.00132929	CDK5, SRC, BRAF, MAPT, PSEN1, PTGS2, SLC6A4, PTGS1	92	374	20647	4.80051	0.269423	0.0156856	0.0124289
CC	GO:0030673~axolemma	3	3.26087	0.0019434	ADORA2A, ADORA1, MAPT	92	15	20647	44.8848	0.368141	0.0218401	0.0173055
CC	GO:0005769~early endosome	7	7.6087	0.00262212	PTPN1, APP, ERBB2, KDR, MAPK1, CFTR, MAPK3	92	313	20647	5.01907	0.461859	0.0281282	0.0222881
CC	GO:0030426~growth cone	5	5.43478	0.00388808	APP, CDK5, CNR1, MAPT, PSEN1	92	145	20647	7.73876	0.601232	0.0398951	0.0316118
CC	GO:0016021~integral component of membrane	37	40.2174	0.00421266	PTGER4, ALK, APP, PTGFR, FAAH, ABCB1, MAOA, PTGER2, HMGCR, PSEN1, CYP3A4, CYP19A1, LTB4R, EGFR, SLC6A4, CXCR1, CNR1, ERBB2, HSD17B2, ADORA1, KDR, TRPM8, PTPN1, ACE, SRD5A2, SRD5A1, TRPV1, ESR1, AR, PTPRC, MMP13, ADORA2A, AGTR1, MET, PTPN2, CFTR, PTGES	92	5457	20647	1.52166	0.630753	0.0400034	0.0316976
CC	GO:0031234~extrinsic component of cytoplasmic side of plasma membrane	4	4.34783	0.00428336	LYN, SYK, SRC, AKT1	92	74	20647	12.131	0.636888	0.0400034	0.0316976
CC	GO:0005901~caveola	4	4.34783	0.00444775	SRC, MAPK1, PTGS2, MAPK3	92	75	20647	11.9693	0.650765	0.0400034	0.0316976
CC	GO:0031904~endosome lumen	3	3.26087	0.00457666	PTPN1, APP, PTPN2	92	23	20647	29.2727	0.661276	0.0400034	0.0316976
CC	GO:0009897~external side of plasma membrane	8	8.69565	0.00555087	ACE, PTPRC, CXCR1, KDR, PLG, TRPV1, TRPM8, F2	92	484	20647	3.70949	0.731164	0.0467859	0.0370719
CC	GO:0031594~neuromuscular junction	4	4.34783	0.00651087	APP, CDK5, ERBB2, PSEN1	92	86	20647	10.4383	0.785959	0.052985	0.0419839
CC	GO:0005576~extracellular region	19	20.6522	0.0072046	PTGFR, APP, ACE, MMP1, MMP2, MMP3, PLG, F2, MPO, MMP9, MMP13, TTR, ALOX5, KDR, MAPK1, TEK, MAPT, MET, ELANE	92	2208	20647	1.93118	0.818489	0.0562123	0.0445411
CC	GO:0035578~azurophil granule lumen	4	4.34783	0.00760801	TTR, MAPK1, MPO, ELANE	92	91	20647	9.86479	0.83509	0.0562123	0.0445411
CC	GO:0016020~membrane	27	29.3478	0.00762201	PTGER4, APP, ABCB1, PSEN1, PIK3R1, NR3C1, CYP3A4, CYP19A1, EGFR, PIK3CG, CCND1, ERBB2, AKT1, PDE4A, G6PD, ACE, PARP1, TRPV1, ESR1, PTPRC, ADORA2A, CDK5, AGTR1, MAPT, MET, CFTR, PTGES	92	3677	20647	1.64793	0.835638	0.0562123	0.0445411
CC	GO:0097128~cyclin D1-CDK4 complex	2	2.17391	0.00879563	CCND1, CDK4	92	2	20647	224.424	0.875687	0.0629021	0.0498419
CC	GO:0032587~ruffle membrane	4	4.34783	0.0101131	SRC, ERBB2, PDE4A, EGFR	92	101	20647	8.88808	0.909177	0.0701968	0.055622
CC	GO:0005739~mitochondrion	14	15.2174	0.0118586	APP, PARP1, MAOA, SRC, MMP2, BRAF, TRPV1, PSEN1, NR3C1, ESR2, AKT1, MAPK1, MAPT, MAPK3	92	1466	20647	2.1432	0.940117	0.0799609	0.0633588
CC	GO:0005925~focal adhesion	7	7.6087	0.0123989	PTPRC, SRC, MAPK1, TEK, EGFR, SLC6A4, MAPK3	92	434	20647	3.61974	0.947368	0.0812817	0.0644054
CC	GO:1990584~cardiac Troponin complex	2	2.17391	0.0131647	TNNT2, TNNI3	92	3	20647	149.616	0.956173	0.0839695	0.0665351
CC	GO:0048786~presynaptic active zone	3	3.26087	0.016119	APP, ADORA2A, ADORA1	92	44	20647	15.3016	0.9784	0.100107	0.0793223
CC	GO:0000307~cyclin-dependent protein kinase holoenzyme complex	3	3.26087	0.0168209	CCND1, CDK5, CDK4	92	45	20647	14.9616	0.981748	0.10133	0.0802914
CC	GO:0099091~postsynaptic specialization, intracellular component	2	2.17391	0.0175147	LYN, SRC	92	4	20647	112.212	0.984549	0.10133	0.0802914
CC	GO:0070062~extracellular exosome	18	19.5652	0.017604	LYN, ALK, APP, G6PD, ACE, ABCB1, SRC, AKR1C1, AKR1C3, AKR1B1, PLG, F2, MPO, MMP9, PTGS1, TTR, PTPRC, ELANE	92	2240	20647	1.80341	0.984877	0.10133	0.0802914
CC	GO:0099055~integral component of postsynaptic membrane	3	3.26087	0.0182631	ADORA2A, ADORA1, SLC6A4	92	47	20647	14.3249	0.987092	0.102621	0.0813144
CC	GO:0030017~sarcomere	3	3.26087	0.0197558	TNNT2, MMP2, TNNI3	92	49	20647	13.7402	0.990987	0.108427	0.0859147
CC	GO:0030054~cell junction	5	5.43478	0.0205245	CDK5, SRC, KDR, PSEN1, EGFR	92	236	20647	4.75474	0.99251	0.110086	0.0872293
CC	GO:0044304~main axon	2	2.17391	0.0218458	APP, MAPT	92	5	20647	89.7696	0.994553	0.114569	0.0907814
CC	GO:0097443~sorting endosome	2	2.17391	0.026158	PTPN1, KDR	92	6	20647	74.808	0.99808	0.134202	0.106338
CC	GO:0005615~extracellular space	16	17.3913	0.0270439	APP, ACE, MMP1, MMP2, MMP3, AKR1B1, PLG, F2, MPO, MMP9, EGFR, MMP13, TTR, ALOX5, XDH, ELANE	92	1990	20647	1.80441	0.998451	0.135795	0.1076
CC	GO:0031012~extracellular matrix	5	5.43478	0.0276719	MMP13, MMP1, MMP2, MMP3, MMP9	92	259	20647	4.33251	0.99867	0.136054	0.107805
CC	GO:0031965~nuclear membrane	5	5.43478	0.0290488	CCND1, CDK4, ALOX5, PSEN1, EGFR	92	263	20647	4.26661	0.999048	0.139909	0.11086
CC	GO:0097512~cardiac myofibril	2	2.17391	0.0304514	TNNT2, TNNI3	92	7	20647	64.1211	0.999323	0.140912	0.111655
CC	GO:0070852~cell body fiber	2	2.17391	0.0304514	SRD5A2, SRD5A1	92	7	20647	64.1211	0.999323	0.140912	0.111655
CC	GO:0014069~postsynaptic density	5	5.43478	0.0311896	LYN, ADORA2A, CDK5, SRC, ADORA1	92	269	20647	4.17145	0.999435	0.141553	0.112163
CC	GO:0043231~intracellular membrane-bounded organelle	10	10.8696	0.0345533	LYN, G6PD, HSD17B2, PLA2G4A, BRAF, PPARG, CYP3A4, MPO, ESR2, PTGS1	92	1014	20647	2.21325	0.999751	0.146345	0.11596
CC	GO:0098590~plasma membrane region	2	2.17391	0.034726	ERBB2, EGFR	92	8	20647	56.106	0.999761	0.146345	0.11596
CC	GO:0030061~mitochondrial crista	2	2.17391	0.034726	LYN, PTPN1	92	8	20647	56.106	0.999761	0.146345	0.11596
CC	GO:0032279~asymmetric synapse	2	2.17391	0.034726	ADORA2A, ADORA1	92	8	20647	56.106	0.999761	0.146345	0.11596
CC	GO:0005861~troponin complex	2	2.17391	0.038982	TNNT2, TNNI3	92	9	20647	49.872	0.999916	0.158617	0.125683
CC	GO:0005943~phosphatidylinositol 3-kinase complex, class IA	2	2.17391	0.038982	PIK3R1, PIK3CG	92	9	20647	49.872	0.999916	0.158617	0.125683
CC	GO:0098793~presynapse	4	4.34783	0.0428926	CDK5, CNR1, BRAF, SLC6A4	92	176	20647	5.10054	0.999968	0.17157	0.135948
CC	GO:0005788~endoplasmic reticulum lumen	5	5.43478	0.0487384	APP, MAPK1, F2, PTGS2, MAPK3	92	311	20647	3.6081	0.999992	0.191704	0.151901
MF	GO:0004879~RNA polymerase II transcription factor activity, ligand-activated sequence-specific DNA binding	15	16.3043	3.31e-21	VDR, NR1H2, RORC, NR1H4, AHR, PIK3R1, NR3C1, ESR1, ESR2, NR3C2, AR, RARB, PGR, PPARG, PPARA	92	54	18967	57.2675	1.5e-18	1.5e-18	1.28e-18
MF	GO:0019899~enzyme binding	19	20.6522	2.94e-13	LYN, PTPN1, APP, PARP1, SRC, PLG, CYP3A4, PTGS2, ESR1, EGFR, ESR2, AR, ADORA2A, CCND1, AKT1, PGR, PPARG, MAPT, CFTR	92	386	18967	10.1479	1.33e-10	6.66e-11	5.7e-11
MF	GO:0005496~steroid binding	8	8.69565	8.61e-11	AR, HSD17B1, PGR, CYP3A4, NR3C1, ESR1, ESR2, NR3C2	92	30	18967	54.9768	3.89e-08	1.3e-08	1.11e-08
MF	GO:0034056~estrogen response element binding	6	6.52174	1.03e-09	AR, PGR, NR3C1, ESR1, ESR2, NR3C2	92	11	18967	112.453	4.64e-07	1.16e-07	9.94e-08
MF	GO:0004672~protein kinase activity	10	10.8696	3.86e-09	LYN, ALK, SYK, SRC, ERBB2, KDR, BRAF, TEK, MET, EGFR	92	114	18967	18.0845	1.74e-06	3.05e-07	2.61e-07
MF	GO:0004175~endopeptidase activity	9	9.78261	4.05e-09	MMP13, ACE, MMP1, MMP2, MMP3, PLG, PSEN1, MMP9, ELANE	92	79	18967	23.4869	1.83e-06	3.05e-07	2.61e-07
MF	GO:0042802~identical protein binding	29	31.5217	5.02e-09	ALK, APP, FAAH, NR3C1, EGFR, PIK3CG, SLC6A4, TTR, TERT, CNR1, ERBB2, KDR, AKT1, MAPK1, TRPM8, MAPK3, G6PD, PARP1, BRAF, TRPV1, MMP9, ESR1, ADORA2A, TNNT2, PPARG, PGR, TEK, MAPT, MET	92	1736	18967	3.44397	2.27e-06	3.24e-07	2.77e-07
MF	GO:0008270~zinc ion binding	21	22.8261	5.78e-09	PTPN1, ACE, PARP1, MMP1, VDR, NR1H2, MMP2, MMP3, RORC, NR1H4, NR3C1, ESR1, MMP9, ESR2, NR3C2, AR, MMP13, RARB, PGR, PPARG, PPARA	92	888	18967	4.87548	2.61e-06	3.26e-07	2.8e-07
MF	GO:0004713~protein serine/threonine/tyrosine kinase activity	15	16.3043	2.5e-08	LYN, ALK, SYK, SRC, EGFR, PIK3CG, CDK5, CDK4, ERBB2, KDR, AKT1, MAPK1, TEK, MET, MAPK3	92	444	18967	6.96497	1.13e-05	1.26e-06	1.08e-06
MF	GO:0043565~sequence-specific DNA binding	13	14.1304	9.14e-08	VDR, NR1H2, RORC, NR1H4, NR3C1, ESR1, ESR2, NR3C2, AR, PGR, PPARG, MAPT, PPARA	92	344	18967	7.79105	4.13e-05	4.13e-06	3.54e-06
MF	GO:0016301~kinase activity	11	11.9565	1.67e-07	LYN, ALK, SYK, CDK5, CDK4, ERBB2, AKT1, PIK3R1, EGFR, PIK3CG, MYLK	92	232	18967	9.77497	7.55e-05	6.86e-06	5.87e-06
MF	GO:0004672~protein kinase activity	13	14.1304	2.83e-07	SYK, SRC, BRAF, EGFR, PIK3CG, MYLK, CCND1, CDK5, CDK4, ERBB2, AKT1, TEK, MET	92	382	18967	7.01602	0.000128	1.06e-05	9.12e-06
MF	GO:0072582~17-beta-hydroxysteroid dehydrogenase (NADP+) activity	5	5.43478	3.43e-07	HSD17B1, AKR1C1, HSD17B2, AKR1C3, AKR1C2	92	13	18967	79.2935	0.000155	1.13e-05	9.68e-06
MF	GO:0046875~ephrin receptor binding	6	6.52174	3.5e-07	LYN, PTPN1, APP, CDK5, SRC, PIK3CG	92	31	18967	39.9025	0.000158	1.13e-05	9.68e-06
MF	GO:0044594~17-beta-hydroxysteroid dehydrogenase (NAD+) activity	5	5.43478	4.78e-07	HSD17B1, AKR1C1, HSD17B2, AKR1C3, AKR1C2	92	14	18967	73.6297	0.000216	1.44e-05	1.23e-05
MF	GO:0046965~retinoid X receptor binding	5	5.43478	1.44e-06	VDR, NR1H2, NR1H4, RARB, PPARG	92	18	18967	57.2675	0.000651	4.07e-05	3.49e-05
MF	GO:0004303~estradiol 17-beta-dehydrogenase activity	5	5.43478	2.26e-06	HSD17B1, AKR1C1, HSD17B2, AKR1C3, AKR1C2	92	20	18967	51.5408	0.00102325	6.02e-05	5.16e-05
MF	GO:0001223~transcription coactivator binding	6	6.52174	3.31e-06	AR, TERT, PGR, AHR, PPARA, ESR1	92	48	18967	25.7704	0.00149516	8.31e-05	7.12e-05
MF	GO:0051117~ATPase binding	7	7.6087	3.57e-06	AR, SRC, NR1H2, PGR, PSEN1, ESR1, EGFR	92	86	18967	16.7807	0.00161061	8.48e-05	7.26e-05
MF	GO:0005158~insulin receptor binding	5	5.43478	4.09e-06	PTPN1, APP, SRC, PTPN11, PIK3R1	92	23	18967	44.8181	0.0018489	8.81e-05	7.55e-05
MF	GO:0003707~steroid hormone receptor activity	5	5.43478	4.09e-06	PGR, PPARA, ESR1, ESR2, NR3C2	92	23	18967	44.8181	0.0018489	8.81e-05	7.55e-05
MF	GO:0004714~transmembrane receptor protein tyrosine kinase activity	6	6.52174	5.98e-06	ALK, ERBB2, KDR, TEK, MET, EGFR	92	54	18967	22.907	0.00269799	0.000123	0.000105
MF	GO:0019901~protein kinase binding	13	14.1304	7.14e-06	PTPN1, SYK, PARP1, PTPN11, NR3C1, ESR1, PTPRC, CCND1, CDK5, AKT1, TNNI3, MAPT, PTPN2	92	521	18967	5.14418	0.00322404	0.00014	0.00012
MF	GO:0020037~heme binding	8	8.69565	9.68e-06	CYP26A1, NOS2, SRC, CYP3A4, PTGS2, MPO, CYP19A1, PTGS1	92	155	18967	10.6407	0.00436671	0.000182	0.000156
MF	GO:0032052~bile acid binding	4	4.34783	1.25e-05	AKR1C1, NR1H4, AKR1C3, AKR1C2	92	10	18967	82.4652	0.00563961	0.000226	0.000194
MF	GO:0016491~oxidoreductase activity	9	9.78261	1.63e-05	CYP26A1, NOS2, SRD5A2, MAOA, SRD5A1, HSD17B1, HSD17B2, CYP3A4, XDH	92	233	18967	7.96338	0.00732535	0.000283	0.000242
MF	GO:0004032~alditol:NADP+ 1-oxidoreductase activity	4	4.34783	2.95e-05	AKR1C1, AKR1C3, AKR1B1, AKR1C2	92	13	18967	63.4348	0.0132506	0.000494	0.000423
MF	GO:0004252~serine-type endopeptidase activity	8	8.69565	3.26e-05	MMP13, MMP1, MMP2, MMP3, PLG, F2, MMP9, ELANE	92	187	18967	8.81981	0.0146221	0.000526	0.00045
MF	GO:0003700~transcription factor activity, sequence-specific DNA binding	13	14.1304	3.58e-05	VDR, NR1H2, RORC, NR1H4, AHR, NR3C1, ESR1, ESR2, NR3C2, AR, PGR, PPARG, PPARA	92	613	18967	4.37214	0.0160534	0.000558	0.000478
MF	GO:0051879~Hsp90 protein binding	5	5.43478	5.81e-05	CDK5, KDR, AHR, MAPT, NR3C1	92	44	18967	23.4276	0.0259277	0.000876	0.00075
MF	GO:0018636~phenanthrene 9,10-monooxygenase activity	3	3.26087	6.81e-05	AKR1C1, AKR1C3, AKR1C2	92	3	18967	206.163	0.030308	0.000993	0.00085
MF	GO:0001784~phosphotyrosine binding	5	5.43478	8.21e-05	SYK, MAPK1, PTPN11, PIK3R1, MAPK3	92	48	18967	21.4753	0.0364272	0.00113339	0.00097
MF	GO:0047834~D-threo-aldose 1-dehydrogenase activity	4	4.34783	8.27e-05	AKR1C1, AKR1C3, AKR1B1, AKR1C2	92	18	18967	45.814	0.0367126	0.00113339	0.00097
MF	GO:0005515~protein binding	78	84.7826	9.57e-05	ALK, APP, FAAH, RORC, AKR1B1, AHR, NR3C1, MPO, PIK3CG, SLC6A4, MYLK, NR3C2, CCND1, ADORA1, KDR, PDE4A, AKT1, G6PD, PARP1, SYK, MMP2, MMP3, F2, MMP9, AR, ADORA2A, TNNT2, AGTR1, PPARG, PGR, MAPT, PPARA, MET, CFTR, PTGES, PTGER4, ABCB1, MAOA, SRC, PLG, PSEN1, PIK3R1, HMGCR, CYP3A4, PTGS2, EGFR, PTGS1, TTR, TERT, CXCR1, CNR1, HSD17B1, ALOX5, ERBB2, MAPK1, TNNI3, TRPM8, XDH, ELANE, MAPK3, LYN, PTPN1, …	92	12657	18967	1.2705	0.0423214	0.00127179	0.0010889
MF	GO:0005524~ATP binding	20	21.7391	0.000107	LYN, ALK, ABCB1, SYK, SRC, BRAF, TRPV1, EGFR, PIK3CG, MYLK, CDK5, CDK4, ERBB2, KDR, AKT1, MAPK1, TEK, MET, CFTR, MAPK3	92	1539	18967	2.67918	0.0472239	0.00138208	0.00118333
MF	GO:0005178~integrin binding	7	7.6087	0.000121	LYN, APP, SYK, SRC, KDR, PTPN2, SLC6A4	92	160	18967	9.01963	0.0532508	0.00151994	0.00130136
MF	GO:0035410~dihydrotestosterone 17-beta-dehydrogenase activity	3	3.26087	0.000136	HSD17B1, AKR1C1, AKR1C3	92	4	18967	154.622	0.0595183	0.00165835	0.00141987
MF	GO:0008233~peptidase activity	6	6.52174	0.000151	APP, ACE, MMP1, MMP3, MMP9, ELANE	92	105	18967	11.7807	0.0658077	0.00179126	0.00153367
MF	GO:0003677~DNA binding	18	19.5652	0.000185	APP, PARP1, VDR, NR1H2, RORC, AHR, PIK3R1, NR3C1, ESR1, ESR2, AR, TERT, MAPK1, RARB, PGR, PPARG, MAPT, PPARA	92	1337	18967	2.77557	0.080332	0.00214705	0.00183829
MF	GO:0004222~metalloendopeptidase activity	6	6.52174	0.000204	MMP13, ACE, MMP1, MMP2, MMP3, MMP9	92	112	18967	11.0444	0.0880052	0.00230279	0.00197164
MF	GO:0030283~testosterone dehydrogenase [NAD(P)] activity	3	3.26087	0.000226	SRD5A2, HSD17B1, AKR1C1	92	5	18967	123.698	0.0969314	0.00237082	0.00202988
MF	GO:0047086~ketosteroid monooxygenase activity	3	3.26087	0.000226	AKR1C1, AKR1C3, AKR1C2	92	5	18967	123.698	0.0969314	0.00237082	0.00202988
MF	GO:0043125~ErbB-3 class receptor binding	3	3.26087	0.000226	CDK5, ERBB2, PIK3R1	92	5	18967	123.698	0.0969314	0.00237082	0.00202988
MF	GO:0017025~TBP-class protein binding	4	4.34783	0.000287	AHR, NR3C1, ESR1, NR3C2	92	27	18967	30.5427	0.121871	0.00295325	0.00252856
MF	GO:0016229~steroid dehydrogenase activity	3	3.26087	0.000471	AKR1C1, AKR1C3, AKR1C2	92	7	18967	88.3556	0.191682	0.00472776	0.00404788
MF	GO:0005516~calmodulin binding	7	7.6087	0.000523	ACE, ADORA2A, NOS2, AKT1, TRPV1, ESR1, MYLK	92	210	18967	6.8721	0.210578	0.00513898	0.00439996
MF	GO:0030235~nitric-oxide synthase regulator activity	3	3.26087	0.000626	AKT1, ESR1, EGFR	92	8	18967	77.3111	0.246381	0.00577101	0.00494111
MF	GO:0047035~testosterone dehydrogenase (NAD+) activity	3	3.26087	0.000626	HSD17B1, HSD17B2, AKR1C3	92	8	18967	77.3111	0.246381	0.00577101	0.00494111
MF	GO:0047023~androsterone dehydrogenase activity	3	3.26087	0.000626	AKR1C1, AKR1C3, AKR1C2	92	8	18967	77.3111	0.246381	0.00577101	0.00494111
MF	GO:0016655~oxidoreductase activity, acting on NAD(P)H, quinone or similar compound as acceptor	3	3.26087	0.000802	AKR1C1, AKR1C3, AKR1C2	92	9	18967	68.721	0.304124	0.00696984	0.00596754
MF	GO:0047044~androstan-3-alpha,17-beta-diol dehydrogenase activity	3	3.26087	0.000802	AKR1C1, AKR1C3, AKR1C2	92	9	18967	68.721	0.304124	0.00696984	0.00596754
MF	GO:0047045~testosterone 17-beta-dehydrogenase (NADP+) activity	3	3.26087	0.000802	HSD17B1, AKR1C1, AKR1C3	92	9	18967	68.721	0.304124	0.00696984	0.00596754
MF	GO:0005102~receptor binding	9	9.78261	0.000817	LYN, APP, AR, PTPRC, SYK, SRC, PGR, PLG, F2	92	412	18967	4.50356	0.308956	0.00696984	0.00596754
MF	GO:0019903~protein phosphatase binding	5	5.43478	0.000964	ERBB2, PPARG, PIK3R1, MET, EGFR	92	91	18967	11.3276	0.353288	0.0080675	0.00690735
MF	GO:0070851~growth factor receptor binding	3	3.26087	0.000999	APP, SRC, PSEN1	92	10	18967	61.8489	0.363557	0.00821154	0.00703067
MF	GO:0030331~estrogen receptor binding	4	4.34783	0.00107116	PARP1, SRC, PPARG, ESR1	92	42	18967	19.6346	0.383949	0.00864582	0.00740251
MF	GO:0050661~NADP binding	4	4.34783	0.00114752	G6PD, NOS2, HSD17B1, HMGCR	92	43	18967	19.178	0.404872	0.00909967	0.00779109
MF	GO:0008201~heparin binding	6	6.52174	0.00171042	ALK, APP, PTPRC, F2, MPO, ELANE	92	179	18967	6.91049	0.538729	0.0131446	0.0112543
MF	GO:0004726~non-membrane spanning protein tyrosine phosphatase activity	3	3.26087	0.00171578	PTPN1, PTPN11, PTPN2	92	13	18967	47.5761	0.539848	0.0131446	0.0112543
MF	GO:0019902~phosphatase binding	4	4.34783	0.00188359	SYK, MAPK1, PPARA, MAPK3	92	51	18967	16.1697	0.573519	0.0141897	0.0121492
MF	GO:0051087~chaperone binding	5	5.43478	0.00194296	APP, TERT, PLG, MAPT, CFTR	92	110	18967	9.37105	0.584832	0.014397	0.0123267
MF	GO:0016702~oxidoreductase activity, acting on single donors with incorporation of molecular oxygen, incorporation of two atoms of oxygen	3	3.26087	0.0019955	ALOX5, PTGS2, PTGS1	92	14	18967	44.1778	0.594595	0.0145479	0.0124558
MF	GO:0004674~protein serine/threonine kinase activity	8	8.69565	0.00311987	SYK, CDK5, CDK4, MAPK1, AKT1, BRAF, PIK3CG, MAPK3	92	400	18967	4.12326	0.756439	0.0223838	0.0191649
MF	GO:0004708~MAP kinase kinase activity	3	3.26087	0.00369179	MAPK1, BRAF, MAPK3	92	19	18967	32.5521	0.812087	0.0256721	0.0219803
MF	GO:0034185~apolipoprotein binding	3	3.26087	0.00369179	APP, PLG, MAPT	92	19	18967	32.5521	0.812087	0.0256721	0.0219803
MF	GO:0097110~scaffold protein binding	4	4.34783	0.00445383	LYN, SYK, SRC, BRAF	92	69	18967	11.9515	0.867029	0.030502	0.0261156
MF	GO:0008237~metallopeptidase activity	4	4.34783	0.00482523	ACE, MMP2, MMP3, MMP9	92	71	18967	11.6148	0.887667	0.0325523	0.0278711
MF	GO:0005506~iron ion binding	5	5.43478	0.00523746	CYP26A1, ALOX5, CYP3A4, CYP19A1, XDH	92	145	18967	7.10907	0.906851	0.0348137	0.0298073
MF	GO:0000978~RNA polymerase II core promoter proximal region sequence-specific DNA binding	14	15.2174	0.00543052	APP, VDR, NR1H2, RORC, NR1H4, NR3C1, ESR1, ESR2, NR3C2, AR, RARB, PGR, PPARG, PPARA	92	1222	18967	2.36193	0.914675	0.0355738	0.0304581
MF	GO:0000981~RNA polymerase II transcription factor activity, sequence-specific DNA binding	14	15.2174	0.0082289	VDR, NR1H2, RORC, NR1H4, AHR, NR3C1, ESR1, ESR2, NR3C2, AR, RARB, PGR, PPARG, PPARA	92	1286	18967	2.24439	0.976123	0.0531352	0.045494
MF	GO:0044877~macromolecular complex binding	7	7.6087	0.00878938	TTR, CCND1, ADORA2A, TNNT2, RARB, BRAF, PPARA	92	370	18967	3.90038	0.981507	0.0559549	0.0479083
MF	GO:0047006~17-alpha,20-alpha-dihydroxypregn-4-en-3-one dehydrogenase activity	2	2.17391	0.00957285	AKR1C1, HSD17B2	92	2	18967	206.163	0.987064	0.0576924	0.0493959
MF	GO:0004666~prostaglandin-endoperoxide synthase activity	2	2.17391	0.00957285	PTGS2, PTGS1	92	2	18967	206.163	0.987064	0.0576924	0.0493959
MF	GO:0036130~prostaglandin H2 endoperoxidase reductase activity	2	2.17391	0.00957285	AKR1C3, AKR1B1	92	2	18967	206.163	0.987064	0.0576924	0.0493959
MF	GO:0031711~bradykinin receptor binding	2	2.17391	0.00957285	ACE, AGTR1	92	2	18967	206.163	0.987064	0.0576924	0.0493959
MF	GO:0042803~protein homodimerization activity	10	10.8696	0.00974835	APP, G6PD, TERT, NOS2, PARP1, HSD17B1, AKT1, AHR, PTGS2, XDH	92	749	18967	2.75251	0.98806	0.057977	0.0496396
MF	GO:0004601~peroxidase activity	3	3.26087	0.013597	PTGS2, MPO, PTGS1	92	37	18967	16.7159	0.997946	0.0761765	0.0652219
MF	GO:0019825~oxygen binding	3	3.26087	0.013597	CYP26A1, CYP3A4, CYP19A1	92	37	18967	16.7159	0.997946	0.0761765	0.0652219
MF	GO:0001221~transcription cofactor binding	3	3.26087	0.013597	NR1H4, PPARG, ESR1	92	37	18967	16.7159	0.997946	0.0761765	0.0652219
MF	GO:0051219~phosphoprotein binding	3	3.26087	0.014308	LYN, SRC, TRPV1	92	38	18967	16.276	0.998517	0.0761765	0.0652219
MF	GO:0033218~amide binding	2	2.17391	0.0143252	SRD5A2, SRD5A1	92	3	18967	137.442	0.998529	0.0761765	0.0652219
MF	GO:0099635~voltage-gated calcium channel activity involved in positive regulation of presynaptic cytosolic calcium levels	2	2.17391	0.0143252	CDK5, CNR1	92	3	18967	137.442	0.998529	0.0761765	0.0652219
MF	GO:0030172~troponin C binding	2	2.17391	0.0143252	TNNT2, TNNI3	92	3	18967	137.442	0.998529	0.0761765	0.0652219
MF	GO:0047115~trans-1,2-dihydrobenzene-1,2-diol dehydrogenase activity	2	2.17391	0.0143252	AKR1C1, AKR1C2	92	3	18967	137.442	0.998529	0.0761765	0.0652219
MF	GO:0047718~indanol dehydrogenase activity	2	2.17391	0.0143252	AKR1C1, AKR1C2	92	3	18967	137.442	0.998529	0.0761765	0.0652219
MF	GO:0004725~protein tyrosine phosphatase activity	4	4.34783	0.01556	PTPN1, PTPRC, PTPN11, PTPN2	92	109	18967	7.56562	0.999165	0.0817807	0.0700202
MF	GO:0019838~growth factor binding	3	3.26087	0.0157773	ERBB2, KDR, TEK	92	40	18967	15.4622	0.999245	0.0819696	0.0701819
MF	GO:0045296~cadherin binding	6	6.52174	0.0189634	PTPN1, SRC, KDR, PTPN11, PSEN1, EGFR	92	320	18967	3.86556	0.999826	0.0956987	0.0819367
MF	GO:0030284~estrogen receptor activity	2	2.17391	0.0190551	ESR1, ESR2	92	4	18967	103.082	0.999833	0.0956987	0.0819367
MF	GO:0030549~acetylcholine receptor activator activity	2	2.17391	0.0190551	APP, CDK5	92	4	18967	103.082	0.999833	0.0956987	0.0819367
MF	GO:0004715~non-membrane spanning protein tyrosine kinase activity	3	3.26087	0.020551	LYN, SYK, SRC	92	46	18967	13.4454	0.999916	0.102078	0.0873982
MF	GO:0001609~G-protein coupled adenosine receptor activity	2	2.17391	0.0237624	ADORA2A, ADORA1	92	5	18967	82.4652	0.999981	0.115491	0.0988824
MF	GO:0004957~prostaglandin E receptor activity	2	2.17391	0.0237624	PTGER4, PTGER2	92	5	18967	82.4652	0.999981	0.115491	0.0988824
MF	GO:0003865~3-oxo-5-alpha-steroid 4-dehydrogenase activity	2	2.17391	0.0284475	SRD5A2, SRD5A1	92	6	18967	68.721	0.999998	0.132337	0.113306
MF	GO:0031406~carboxylic acid binding	2	2.17391	0.0284475	AKR1C1, AKR1C2	92	6	18967	68.721	0.999998	0.132337	0.113306
MF	GO:0047024~5alpha-androstane-3beta,17beta-diol dehydrogenase activity	2	2.17391	0.0284475	AKR1C1, AKR1C3	92	6	18967	68.721	0.999998	0.132337	0.113306
MF	GO:0047751~cholestenone 5-alpha-reductase activity	2	2.17391	0.0284475	SRD5A2, SRD5A1	92	6	18967	68.721	0.999998	0.132337	0.113306
MF	GO:0001228~transcriptional activator activity, RNA polymerase II transcription regulatory region sequence-specific binding	7	7.6087	0.0286925	AR, NR1H2, NR1H4, PGR, PPARA, NR3C1, ESR1	92	483	18967	2.98787	0.999998	0.132337	0.113306
MF	GO:0003682~chromatin binding	7	7.6087	0.0326179	APP, AR, PARP1, PPARG, MPO, ESR1, EGFR	92	498	18967	2.89787	1	0.148922	0.127506
MF	GO:0016705~oxidoreductase activity, acting on paired donors, with incorporation or reduction of molecular oxygen	3	3.26087	0.0346982	CYP26A1, CYP3A4, CYP19A1	92	61	18967	10.1392	1	0.156836	0.134282
MF	GO:0046982~protein heterodimerization activity	6	6.52174	0.0364371	APP, ERBB2, ADORA1, AGTR1, AHR, PIK3R1	92	381	18967	3.24666	1	0.163065	0.139615
MF	GO:0001758~retinal dehydrogenase activity	2	2.17391	0.0377509	AKR1C3, AKR1B1	92	8	18967	51.5408	1	0.167288	0.143231
MF	GO:0030971~receptor tyrosine kinase binding	3	3.26087	0.0400525	PTPN1, PTPN11, PTPN2	92	66	18967	9.37105	1	0.175764	0.150488
MF	GO:0050660~flavin adenine dinucleotide binding	3	3.26087	0.0422764	NOS2, MAOA, XDH	92	68	18967	9.09543	1	0.182391	0.156162
MF	GO:0017081~chloride channel regulator activity	2	2.17391	0.0423696	TRPV1, CFTR	92	9	18967	45.814	1	0.182391	0.156162
MF	GO:0009055~electron carrier activity	3	3.26087	0.0434054	SRD5A1, AKR1B1, CYP19A1	92	69	18967	8.96361	1	0.185087	0.158471
MF	GO:0008401~retinoic acid 4-hydroxylase activity	2	2.17391	0.0469663	CYP26A1, CYP3A4	92	10	18967	41.2326	1	0.1984	0.169869
MF	GO:0005262~calcium channel activity	3	3.26087	0.0492161	TRPV1, PSEN1, TRPM8	92	74	18967	8.35796	1	0.205979	0.176358

## Sheet: S7
Table S7. KEGG pathway enrichment analysis of the 92 common targets for 18 screened compounds and studied diseases (p-value<0.05)
Category	Term	Count	%	PValue	Genes	List Total	Pop Hits	Pop Total	Fold Enrichment	Bonferroni	Benjamini	FDR
KEGG_PATHWAY	hsa05219:Bladder cancer	11	11.9565	8.47911e-12	CCND1, MMP1, SRC, CDK4, MMP2, ERBB2, MAPK1, BRAF, MMP9, EGFR, MAPK3	92	41	8662	25.2603	1.95867e-09	1.95867e-09	1.14468e-09
KEGG_PATHWAY	hsa05223:Non-small cell lung cancer	12	13.0435	1.65848e-10	ALK, CCND1, CDK4, ERBB2, MAPK1, RARB, AKT1, BRAF, PIK3R1, MET, EGFR, MAPK3	92	72	8662	15.692	3.83109e-08	9.57773e-09	5.59737e-09
KEGG_PATHWAY	hsa00140:Steroid hormone biosynthesis	9	9.78261	2.31012e-07	SRD5A2, SRD5A1, HSD17B1, AKR1C1, HSD17B2, AKR1C3, AKR1C2, CYP3A4, CYP19A1	92	62	8662	13.6673	5.33624e-05	4.85126e-06	2.83515e-06
KEGG_PATHWAY	hsa01522:Endocrine resistance	14	15.2174	2.04581e-11	SRC, MMP2, BRAF, PIK3R1, ESR1, MMP9, EGFR, ESR2, CCND1, CDK4, ERBB2, AKT1, MAPK1, MAPK3	92	98	8662	13.4503	4.72582e-09	2.36291e-09	1.38092e-09
KEGG_PATHWAY	hsa05213:Endometrial cancer	8	8.69565	2.17619e-06	CCND1, ERBB2, MAPK1, AKT1, BRAF, PIK3R1, EGFR, MAPK3	92	58	8662	12.9865	0.000502574	2.64579e-05	1.54624e-05
KEGG_PATHWAY	hsa04913:Ovarian steroidogenesis	7	7.6087	1.40224e-05	ALOX5, HSD17B1, HSD17B2, AKR1C3, PLA2G4A, PTGS2, CYP19A1	92	51	8662	12.9228	0.00323396	0.000111696	6.52768e-05
KEGG_PATHWAY	hsa04370:VEGF signaling pathway	8	8.69565	2.44821e-06	SRC, KDR, PLA2G4A, MAPK1, AKT1, PIK3R1, PTGS2, MAPK3	92	59	8662	12.7664	0.000565377	2.82768e-05	1.65254e-05
KEGG_PATHWAY	hsa05216:Thyroid cancer	5	5.43478	0.00057758	CCND1, MAPK1, BRAF, PPARG, MAPK3	92	37	8662	12.7233	0.124937	0.00247076	0.00144395
KEGG_PATHWAY	hsa05218:Melanoma	9	9.78261	7.5071e-07	CCND1, CDK4, MAPK1, AKT1, BRAF, PIK3R1, MET, EGFR, MAPK3	92	72	8662	11.769	0.000173399	1.15609e-05	6.75639e-06
KEGG_PATHWAY	hsa05215:Prostate cancer	12	13.0435	4.40895e-09	AR, CCND1, SRD5A2, ERBB2, MMP3, MAPK1, AKT1, BRAF, PIK3R1, MMP9, EGFR, MAPK3	92	97	8662	11.6477	1.01847e-06	2.03693e-07	1.19042e-07
KEGG_PATHWAY	hsa05212:Pancreatic cancer	9	9.78261	1.14287e-06	CCND1, CDK4, ERBB2, MAPK1, AKT1, BRAF, PIK3R1, EGFR, MAPK3	92	76	8662	11.1496	0.000263968	1.55296e-05	9.07573e-06
KEGG_PATHWAY	hsa04664:Fc epsilon RI signaling pathway	8	8.69565	6.44419e-06	LYN, SYK, ALOX5, PLA2G4A, MAPK1, AKT1, PIK3R1, MAPK3	92	68	8662	11.0767	0.0014875	6.7664e-05	3.95439e-05
KEGG_PATHWAY	hsa05230:Central carbon metabolism in cancer	8	8.69565	7.83419e-06	G6PD, ERBB2, MAPK1, AKT1, PIK3R1, MET, EGFR, MAPK3	92	70	8662	10.7602	0.00180807	7.54041e-05	4.40673e-05
KEGG_PATHWAY	hsa04917:Prolactin signaling pathway	8	8.69565	7.83419e-06	CCND1, SRC, MAPK1, AKT1, PIK3R1, ESR1, ESR2, MAPK3	92	70	8662	10.7602	0.00180807	7.54041e-05	4.40673e-05
KEGG_PATHWAY	hsa04960:Aldosterone-regulated sodium reabsorption	4	4.34783	0.00673316	MAPK1, PIK3R1, NR3C2, MAPK3	92	37	8662	10.1786	0.789994	0.0176697	0.0103265
KEGG_PATHWAY	hsa05214:Glioma	8	8.69565	1.24311e-05	CCND1, CDK4, MAPK1, AKT1, BRAF, PIK3R1, EGFR, MAPK3	92	75	8662	10.0429	0.00286749	0.000106355	6.21557e-05
KEGG_PATHWAY	hsa05220:Chronic myeloid leukemia	8	8.69565	1.35763e-05	CCND1, CDK4, MAPK1, AKT1, BRAF, PTPN11, PIK3R1, MAPK3	92	76	8662	9.91076	0.00313124	0.000111696	6.52768e-05
KEGG_PATHWAY	hsa05221:Acute myeloid leukemia	7	7.6087	6.79147e-05	CCND1, MAPK1, AKT1, BRAF, PIK3R1, MPO, MAPK3	92	67	8662	9.83679	0.0155664	0.000448237	0.000261957
KEGG_PATHWAY	hsa05211:Renal cell carcinoma	7	7.6087	8.02209e-05	MAPK1, AKT1, BRAF, PTPN11, PIK3R1, MET, MAPK3	92	69	8662	9.55167	0.0183611	0.000506121	0.000295785
KEGG_PATHWAY	hsa00590:Arachidonic acid metabolism	6	6.52174	0.000428744	ALOX5, AKR1C3, PLA2G4A, PTGS2, PTGES, PTGS1	92	61	8662	9.26087	0.0943126	0.00194196	0.00113491
KEGG_PATHWAY	hsa04611:Platelet activation	12	13.0435	5.95081e-08	LYN, SYK, SRC, PLA2G4A, MAPK1, AKT1, PIK3R1, F2, PIK3CG, MAPK3, MYLK, PTGS1	92	124	8662	9.1115	1.37463e-05	1.52738e-06	8.92622e-07
KEGG_PATHWAY	hsa04012:ErbB signaling pathway	8	8.69565	2.8394e-05	SRC, ERBB2, MAPK1, AKT1, BRAF, PIK3R1, EGFR, MAPK3	92	85	8662	8.86138	0.00653765	0.000211581	0.000123651
KEGG_PATHWAY	hsa04072:Phospholipase D signaling pathway	13	14.1304	3.9199e-08	PTGFR, SYK, PLA2G4A, PTPN11, PIK3R1, F2, EGFR, PIK3CG, CXCR1, AGTR1, AKT1, MAPK1, MAPK3	92	148	8662	8.27012	9.05493e-06	1.13187e-06	6.61483e-07
KEGG_PATHWAY	hsa04726:Serotonergic synapse	10	10.8696	2.94916e-06	APP, MAOA, ALOX5, PLA2G4A, MAPK1, BRAF, PTGS2, SLC6A4, MAPK3, PTGS1	92	115	8662	8.18715	0.000681024	3.24407e-05	1.89589e-05
KEGG_PATHWAY	hsa04923:Regulation of lipolysis in adipocytes	5	5.43478	0.00313778	ADORA1, AKT1, PIK3R1, PTGS2, PTGS1	92	58	8662	8.11657	0.516143	0.00979495	0.00572432
KEGG_PATHWAY	hsa05120:Epithelial cell signaling in Helicobacter pylori infection	6	6.52174	0.000809931	LYN, CXCR1, SRC, PTPN11, MET, EGFR	92	70	8662	8.07019	0.170697	0.00322576	0.00188518
KEGG_PATHWAY	hsa04926:Relaxin signaling pathway	11	11.9565	8.75173e-07	MMP13, NOS2, MMP1, SRC, MMP2, MAPK1, AKT1, PIK3R1, MMP9, EGFR, MAPK3	92	129	8662	8.02848	0.000202145	1.26353e-05	7.38427e-06
KEGG_PATHWAY	hsa04730:Long-term depression	5	5.43478	0.00354948	LYN, PLA2G4A, MAPK1, BRAF, MAPK3	92	60	8662	7.84601	0.560179	0.0109324	0.00638906
KEGG_PATHWAY	hsa04666:Fc gamma R-mediated phagocytosis	8	8.69565	6.67361e-05	LYN, PTPRC, SYK, PLA2G4A, MAPK1, AKT1, PIK3R1, MAPK3	92	97	8662	7.76513	0.0152983	0.000448237	0.000261957
KEGG_PATHWAY	hsa05224:Breast cancer	12	13.0435	3.41791e-07	CCND1, CDK4, ERBB2, MAPK1, AKT1, BRAF, PGR, PIK3R1, ESR1, EGFR, ESR2, MAPK3	92	147	8662	7.68589	7.89506e-05	6.57948e-06	3.84515e-06
KEGG_PATHWAY	hsa05210:Colorectal cancer	7	7.6087	0.00027276	CCND1, MAPK1, AKT1, BRAF, PIK3R1, EGFR, MAPK3	92	86	8662	7.66355	0.0610718	0.00140017	0.000818281
KEGG_PATHWAY	hsa05226:Gastric cancer	12	13.0435	3.91898e-07	ABCB1, CCND1, TERT, ERBB2, MAPK1, RARB, AKT1, BRAF, PIK3R1, MET, EGFR, MAPK3	92	149	8662	7.58273	9.05244e-05	6.96373e-06	4.06971e-06
KEGG_PATHWAY	hsa04915:Estrogen signaling pathway	11	11.9565	1.5237e-06	SRC, MMP2, MAPK1, AKT1, PGR, PIK3R1, ESR1, MMP9, EGFR, ESR2, MAPK3	92	137	8662	7.55966	0.000351912	1.95541e-05	1.14277e-05
KEGG_PATHWAY	hsa04933:AGE-RAGE signaling pathway in diabetic complications	8	8.69565	8.1067e-05	CCND1, CDK4, MMP2, AGTR1, MAPK1, AKT1, PIK3R1, MAPK3	92	100	8662	7.53217	0.018553	0.000506121	0.000295785
KEGG_PATHWAY	hsa05235:PD-L1 expression and PD-1 checkpoint pathway in cancer	7	7.6087	0.000328749	ALK, MAPK1, AKT1, PTPN11, PIK3R1, EGFR, MAPK3	92	89	8662	7.40523	0.0731408	0.00165089	0.000964808
KEGG_PATHWAY	hsa04929:GnRH secretion	5	5.43478	0.00448014	MAPK1, AKT1, PIK3R1, ESR2, MAPK3	92	64	8662	7.35564	0.645568	0.0129364	0.00756024
KEGG_PATHWAY	hsa04625:C-type lectin receptor signaling pathway	8	8.69565	0.00010399	SYK, SRC, MAPK1, AKT1, PTPN11, PIK3R1, PTGS2, MAPK3	92	104	8662	7.24247	0.0237367	0.000632149	0.000369438
KEGG_PATHWAY	hsa05222:Small cell lung cancer	7	7.6087	0.00039338	CCND1, NOS2, CDK4, RARB, AKT1, PIK3R1, PTGS2	92	92	8662	7.16375	0.0868806	0.00189314	0.00110638
KEGG_PATHWAY	hsa04520:Adherens junction	7	7.6087	0.000416998	PTPN1, SRC, ERBB2, MAPK1, MET, EGFR, MAPK3	92	93	8662	7.08672	0.0918508	0.00192653	0.00112589
KEGG_PATHWAY	hsa04657:IL-17 signaling pathway	7	7.6087	0.00044171	MMP13, MMP1, MMP3, MAPK1, PTGS2, MMP9, MAPK3	92	94	8662	7.01133	0.0970225	0.00196221	0.00114675
KEGG_PATHWAY	hsa04066:HIF-1 signaling pathway	8	8.69565	0.000139799	NOS2, ERBB2, MAPK1, AKT1, TEK, PIK3R1, EGFR, MAPK3	92	109	8662	6.91025	0.0317799	0.00080734	0.000471822
KEGG_PATHWAY	hsa05205:Proteoglycans in cancer	15	16.3043	2.3835e-08	SRC, MMP2, BRAF, PTPN11, PIK3R1, ESR1, MMP9, EGFR, CCND1, ERBB2, KDR, AKT1, MAPK1, MET, MAPK3	92	205	8662	6.88918	5.50588e-06	9.17649e-07	5.36288e-07
KEGG_PATHWAY	hsa04924:Renin secretion	5	5.43478	0.00585853	PTGER4, ACE, PTGER2, ADORA1, AGTR1	92	69	8662	6.82262	0.742645	0.0157363	0.00919653
KEGG_PATHWAY	hsa04750:Inflammatory mediator regulation of TRP channels	7	7.6087	0.000552213	PTGER4, SRC, PTGER2, PLA2G4A, TRPV1, PIK3R1, TRPM8	92	98	8662	6.72516	0.119792	0.00240682	0.00140658
KEGG_PATHWAY	hsa04662:B cell receptor signaling pathway	6	6.52174	0.00184141	LYN, SYK, MAPK1, AKT1, PIK3R1, MAPK3	92	84	8662	6.72516	0.346725	0.00625537	0.00365574
KEGG_PATHWAY	hsa05207:Chemical carcinogenesis - receptor activation	15	16.3043	3.65021e-08	SRC, VDR, AHR, PIK3R1, CYP3A4, ESR1, EGFR, ESR2, AR, CCND1, AKT1, MAPK1, PGR, PPARA, MAPK3	92	212	8662	6.66171	8.43194e-06	1.13187e-06	6.61483e-07
KEGG_PATHWAY	hsa01524:Platinum drug resistance	5	5.43478	0.00714582	ERBB2, MAPK1, AKT1, PIK3R1, MAPK3	92	73	8662	6.44878	0.809215	0.0181394	0.0106009
KEGG_PATHWAY	hsa04928:Parathyroid hormone synthesis, secretion and action	7	7.6087	0.000836927	MMP13, VDR, PDE4A, MAPK1, BRAF, EGFR, MAPK3	92	106	8662	6.2176	0.175857	0.00327678	0.001915
KEGG_PATHWAY	hsa04912:GnRH signaling pathway	6	6.52174	0.00287934	SRC, MMP2, PLA2G4A, MAPK1, EGFR, MAPK3	92	93	8662	6.07433	0.486285	0.00911134	0.00532481
KEGG_PATHWAY	hsa05208:Chemical carcinogenesis - reactive oxygen species	14	15.2174	4.99841e-07	PTPN1, SRC, AKR1C1, AKR1C3, AKR1C2, BRAF, PTPN11, AHR, PIK3R1, EGFR, AKT1, MAPK1, MET, MAPK3	92	223	8662	5.9109	0.000115457	8.24737e-06	4.81989e-06
KEGG_PATHWAY	hsa04668:TNF signaling pathway	7	7.6087	0.00122368	MMP3, MAPK1, AKT1, PIK3R1, PTGS2, MMP9, MAPK3	92	114	8662	5.78127	0.246362	0.00448682	0.00262217
KEGG_PATHWAY	hsa05231:Choline metabolism in cancer	6	6.52174	0.00361147	PLA2G4A, MAPK1, AKT1, PIK3R1, EGFR, MAPK3	92	98	8662	5.76442	0.566455	0.010977	0.00641511
KEGG_PATHWAY	hsa05225:Hepatocellular carcinoma	10	10.8696	6.28923e-05	CCND1, TERT, CDK4, MAPK1, AKT1, BRAF, PIK3R1, MET, EGFR, MAPK3	92	168	8662	5.6043	0.0144235	0.000440246	0.000257287
KEGG_PATHWAY	hsa04510:Focal adhesion	12	13.0435	8.20539e-06	CCND1, SRC, ERBB2, KDR, MAPK1, AKT1, BRAF, PIK3R1, MET, EGFR, MAPK3, MYLK	92	203	8662	5.56565	0.00189366	7.58178e-05	4.43091e-05
KEGG_PATHWAY	hsa04722:Neurotrophin signaling pathway	7	7.6087	0.00152701	MAPK1, AKT1, BRAF, PTPN11, PSEN1, PIK3R1, MAPK3	92	119	8662	5.53836	0.297428	0.00544357	0.00318131
KEGG_PATHWAY	hsa04914:Progesterone-mediated oocyte maturation	6	6.52174	0.00428678	MAPK1, AKT1, BRAF, PGR, PIK3R1, MAPK3	92	102	8662	5.53836	0.629304	0.0125347	0.0073255
KEGG_PATHWAY	hsa05142:Chagas disease	6	6.52174	0.00428678	ACE, NOS2, MAPK1, AKT1, PIK3R1, MAPK3	92	102	8662	5.53836	0.629304	0.0125347	0.0073255
KEGG_PATHWAY	hsa04921:Oxytocin signaling pathway	9	9.78261	0.000202929	CCND1, SRC, PLA2G4A, MAPK1, PTGS2, EGFR, PIK3CG, MAPK3, MYLK	92	154	8662	5.5024	0.0457994	0.00114333	0.000668181
KEGG_PATHWAY	hsa04919:Thyroid hormone signaling pathway	7	7.6087	0.0016632	CCND1, SRC, MAPK1, AKT1, PIK3R1, ESR1, MAPK3	92	121	8662	5.44682	0.319222	0.00573431	0.00335122
KEGG_PATHWAY	hsa04660:T cell receptor signaling pathway	7	7.6087	0.0016632	PTPRC, CDK4, MAPK1, AKT1, PTPN11, PIK3R1, MAPK3	92	121	8662	5.44682	0.319222	0.00573431	0.00335122
KEGG_PATHWAY	hsa04148:Efferocytosis	9	9.78261	0.00022172	PTGER4, NR1H2, ALOX5, PTGER2, MAPK1, PTPN11, PPARG, PTGS2, MAPK3	92	156	8662	5.43186	0.0499333	0.00121946	0.000712672
KEGG_PATHWAY	hsa04371:Apelin signaling pathway	8	8.69565	0.000620689	CCND1, NOS2, AGTR1, MAPK1, AKT1, PIK3CG, MAPK3, MYLK	92	139	8662	5.41883	0.133613	0.00260689	0.00152351
KEGG_PATHWAY	hsa04015:Rap1 signaling pathway	12	13.0435	1.13251e-05	ADORA2A, CNR1, SRC, KDR, MAPK1, AKT1, BRAF, TEK, PIK3R1, MET, EGFR, MAPK3	92	210	8662	5.38012	0.0026127	0.000100619	5.88036e-05
KEGG_PATHWAY	hsa05160:Hepatitis C	9	9.78261	0.000241918	CCND1, CDK4, MAPK1, AKT1, BRAF, PIK3R1, PPARA, EGFR, MAPK3	92	158	8662	5.3631	0.0543568	0.00129961	0.000759511
KEGG_PATHWAY	hsa05167:Kaposi sarcoma-associated herpesvirus infection	11	11.9565	3.34917e-05	LYN, SYK, CCND1, SRC, CDK4, MAPK1, AKT1, PIK3R1, PTGS2, PIK3CG, MAPK3	92	194	8662	5.33853	0.00770686	0.000241768	0.000141293
KEGG_PATHWAY	hsa04976:Bile secretion	5	5.43478	0.0141257	ABCB1, NR1H4, HMGCR, CYP3A4, CFTR	92	89	8662	5.28945	0.962608	0.0332963	0.0194589
KEGG_PATHWAY	hsa04931:Insulin resistance	6	6.52174	0.00546238	PTPN1, NR1H2, AKT1, PTPN11, PIK3R1, PPARA	92	108	8662	5.23068	0.717836	0.0150091	0.00877153
KEGG_PATHWAY	hsa05145:Toxoplasmosis	6	6.52174	0.00612849	NOS2, ALOX5, MAPK1, AKT1, PIK3CG, MAPK3	92	111	8662	5.08931	0.758295	0.0162722	0.00950973
KEGG_PATHWAY	hsa04068:FoxO signaling pathway	7	7.6087	0.00248782	CCND1, MAPK1, AKT1, BRAF, PIK3R1, EGFR, MAPK3	92	131	8662	5.03103	0.437521	0.00820979	0.00479793
KEGG_PATHWAY	hsa04024:cAMP signaling pathway	12	13.0435	2.16566e-05	ADORA2A, PTGER2, ADORA1, PDE4A, MAPK1, AKT1, BRAF, TNNI3, PIK3R1, PPARA, CFTR, MAPK3	92	225	8662	5.02145	0.00499023	0.000166756	9.74545e-05
KEGG_PATHWAY	hsa04270:Vascular smooth muscle contraction	7	7.6087	0.0027867	ADORA2A, AGTR1, PLA2G4A, MAPK1, BRAF, MAPK3, MYLK	92	134	8662	4.9184	0.475142	0.00894068	0.00522507
KEGG_PATHWAY	hsa05140:Leishmaniasis	4	4.34783	0.0470228	NOS2, MAPK1, PTGS2, MAPK3	92	77	8662	4.89102	0.999985	0.101517	0.0593278
KEGG_PATHWAY	hsa04934:Cushing syndrome	8	8.69565	0.001181	CCND1, CDK4, AGTR1, MAPK1, BRAF, AHR, EGFR, MAPK3	92	155	8662	4.85947	0.238886	0.00440017	0.00257153
KEGG_PATHWAY	hsa04152:AMPK signaling pathway	6	6.52174	0.00876113	CCND1, AKT1, PPARG, HMGCR, PIK3R1, CFTR	92	121	8662	4.6687	0.869024	0.0217615	0.0127178
KEGG_PATHWAY	hsa05415:Diabetic cardiomyopathy	10	10.8696	0.000265792	G6PD, ACE, PARP1, MMP2, AGTR1, AKT1, TNNI3, PIK3R1, PPARA, MMP9	92	203	8662	4.63804	0.0595588	0.00139541	0.000815499
KEGG_PATHWAY	hsa05200:Pathways in cancer	26	28.2609	9.87461e-11	PTGER4, ALK, PTGER2, PIK3R1, PTGS2, EGFR, CCND1, TERT, ERBB2, AKT1, MAPK1, MAPK3, NOS2, MMP1, MMP2, BRAF, F2, MMP9, ESR1, ESR2, AR, CDK4, AGTR1, RARB, PPARG, MET	92	531	8662	4.61009	2.28104e-08	7.60345e-09	4.44357e-09
KEGG_PATHWAY	hsa05163:Human cytomegalovirus infection	11	11.9565	0.000116809	PTGER4, CCND1, SRC, CDK4, PTGER2, MAPK1, AKT1, PIK3R1, PTGS2, EGFR, MAPK3	92	225	8662	4.603	0.0266235	0.000691866	0.000404337
KEGG_PATHWAY	hsa04650:Natural killer cell mediated cytotoxicity	6	6.52174	0.0106701	SYK, MAPK1, BRAF, PTPN11, PIK3R1, MAPK3	92	127	8662	4.44813	0.916093	0.0262213	0.0153241
KEGG_PATHWAY	hsa04062:Chemokine signaling pathway	9	9.78261	0.000888952	LYN, CXCR1, SRC, MAPK1, AKT1, BRAF, PIK3R1, PIK3CG, MAPK3	92	192	8662	4.41338	0.18571	0.00342247	0.00200014
KEGG_PATHWAY	hsa05417:Lipid and atherosclerosis	10	10.8696	0.000406243	LYN, MMP1, SRC, MMP3, MAPK1, AKT1, PPARG, PIK3R1, MMP9, MAPK3	92	215	8662	4.37917	0.0895908	0.00191514	0.00111924
KEGG_PATHWAY	hsa04261:Adrenergic signaling in cardiomyocytes	7	7.6087	0.00551678	TNNT2, AGTR1, MAPK1, AKT1, TNNI3, PIK3CG, MAPK3	92	154	8662	4.27964	0.72138	0.0150091	0.00877153
KEGG_PATHWAY	hsa04380:Osteoclast differentiation	6	6.52174	0.0136346	SYK, MAPK1, AKT1, PPARG, PIK3R1, MAPK3	92	135	8662	4.18454	0.95805	0.0324701	0.018976
KEGG_PATHWAY	hsa04725:Cholinergic synapse	5	5.43478	0.0308514	MAPK1, AKT1, PIK3R1, PIK3CG, MAPK3	92	113	8662	4.16603	0.999282	0.0685257	0.0400475
KEGG_PATHWAY	hsa04910:Insulin signaling pathway	6	6.52174	0.0144545	PTPN1, MAPK1, AKT1, BRAF, PIK3R1, MAPK3	92	137	8662	4.12345	0.965381	0.0337271	0.0197107
KEGG_PATHWAY	hsa05161:Hepatitis B	7	7.6087	0.007029	SRC, MAPK1, AKT1, BRAF, PIK3R1, MMP9, MAPK3	92	162	8662	4.0683	0.803959	0.0180411	0.0105435
KEGG_PATHWAY	hsa05418:Fluid shear stress and atherosclerosis	6	6.52174	0.0153069	SRC, MMP2, KDR, AKT1, PIK3R1, MMP9	92	139	8662	4.06412	0.971653	0.035359	0.0206644
KEGG_PATHWAY	hsa05171:Coronavirus disease - COVID-19	10	10.8696	0.000727509	ACE, SYK, MMP1, MMP3, AGTR1, MAPK1, PIK3R1, F2, EGFR, MAPK3	92	233	8662	4.04087	0.154744	0.00300098	0.00175382
KEGG_PATHWAY	hsa04014:Ras signaling pathway	10	10.8696	0.000797184	KDR, PLA2G4A, MAPK1, AKT1, PTPN11, TEK, PIK3R1, MET, EGFR, MAPK3	92	236	8662	3.9895	0.16825	0.00322576	0.00188518
KEGG_PATHWAY	hsa04022:cGMP-PKG signaling pathway	7	7.6087	0.00788873	ADORA1, AGTR1, MAPK1, AKT1, PIK3CG, MAPK3, MYLK	92	166	8662	3.97027	0.83951	0.0198076	0.0115759
KEGG_PATHWAY	hsa04613:Neutrophil extracellular trap formation	8	8.69565	0.0038589	SYK, SRC, MAPK1, AKT1, PIK3R1, MPO, ELANE, MAPK3	92	191	8662	3.94355	0.590627	0.0115767	0.0067656
KEGG_PATHWAY	hsa04071:Sphingolipid signaling pathway	5	5.43478	0.03824	ADORA1, MAPK1, AKT1, PIK3R1, MAPK3	92	121	8662	3.89059	0.999877	0.0833343	0.0487018
KEGG_PATHWAY	hsa04810:Regulation of actin cytoskeleton	9	9.78261	0.00272124	SRC, MAPK1, AKT1, BRAF, PIK3R1, F2, EGFR, MAPK3, MYLK	92	229	8662	3.7003	0.467122	0.0088536	0.00517418
KEGG_PATHWAY	hsa05203:Viral carcinogenesis	8	8.69565	0.00552282	LYN, SYK, CCND1, SRC, CDK4, MAPK1, PIK3R1, MAPK3	92	204	8662	3.69224	0.72177	0.0150091	0.00877153
KEGG_PATHWAY	hsa05152:Tuberculosis	7	7.6087	0.0114988	SYK, NOS2, SRC, VDR, MAPK1, AKT1, MAPK3	92	180	8662	3.66147	0.930859	0.0279603	0.0163404
KEGG_PATHWAY	hsa04360:Axon guidance	7	7.6087	0.0120963	CDK5, SRC, MAPK1, PTPN11, PIK3R1, MET, MAPK3	92	182	8662	3.62124	0.939872	0.0291067	0.0170104
KEGG_PATHWAY	hsa04218:Cellular senescence	6	6.52174	0.0239386	CCND1, CDK4, MAPK1, AKT1, PIK3R1, MAPK3	92	156	8662	3.62124	0.996291	0.0547507	0.0319972
KEGG_PATHWAY	hsa04010:MAPK signaling pathway	11	11.9565	0.00117592	ERBB2, KDR, PLA2G4A, MAPK1, AKT1, BRAF, TEK, MAPT, MET, EGFR, MAPK3	92	301	8662	3.44078	0.237991	0.00440017	0.00257153
KEGG_PATHWAY	hsa04151:PI3K-Akt signaling pathway	13	14.1304	0.000350579	SYK, PIK3R1, EGFR, PIK3CG, CCND1, CDK4, ERBB2, KDR, AKT1, MAPK1, TEK, MET, MAPK3	92	359	8662	3.40941	0.0778044	0.00172306	0.00100698
KEGG_PATHWAY	hsa04630:JAK-STAT signaling pathway	6	6.52174	0.0302448	CCND1, AKT1, PTPN11, PIK3R1, EGFR, PTPN2	92	166	8662	3.40309	0.99917	0.0678305	0.0396412
KEGG_PATHWAY	hsa04020:Calcium signaling pathway	9	9.78261	0.00498378	PTGFR, ADORA2A, NOS2, ERBB2, AGTR1, KDR, MET, EGFR, MYLK	92	253	8662	3.34929	0.684668	0.014213	0.00830629
KEGG_PATHWAY	hsa05164:Influenza A	6	6.52174	0.033757	CDK4, MAPK1, AKT1, PLG, PIK3R1, MAPK3	92	171	8662	3.30359	0.999641	0.0742653	0.0434018
KEGG_PATHWAY	hsa05165:Human papillomavirus infection	11	11.9565	0.00238314	PTGER4, CCND1, TERT, CDK4, MAPK1, AKT1, PSEN1, PIK3R1, PTGS2, EGFR, MAPK3	92	331	8662	3.12892	0.423721	0.00797835	0.00466267
KEGG_PATHWAY	hsa04080:Neuroactive ligand-receptor interaction	12	13.0435	0.00153174	PTGER4, PTGFR, ADORA2A, CNR1, PTGER2, ADORA1, AGTR1, PLG, TRPV1, F2, NR3C1, LTB4R	92	367	8662	3.07855	0.298197	0.00544357	0.00318131
KEGG_PATHWAY	hsa05206:MicroRNAs in cancer	10	10.8696	0.0051145	ABCB1, CCND1, ERBB2, MAPK1, PIK3R1, PTGS2, MET, MMP9, EGFR, MAPK3	92	310	8662	3.03717	0.694095	0.0144079	0.00842021
KEGG_PATHWAY	hsa05166:Human T-cell leukemia virus 1 infection	7	7.6087	0.0290667	CCND1, TERT, CDK4, MAPK1, AKT1, PIK3R1, MAPK3	92	222	8662	2.96876	0.998902	0.0658276	0.0384707
KEGG_PATHWAY	hsa05010:Alzheimer disease	11	11.9565	0.00680781	APP, NOS2, CDK5, MAPK1, AKT1, BRAF, MAPT, PSEN1, PIK3R1, PTGS2, MAPK3	92	384	8662	2.69707	0.793609	0.0176697	0.0103265
